# Supplementary material for: The microbial dark matter and “wanted list” in worldwide wastewater treatment plants
Source: Microbiome. 2023 Mar 28;11:59. doi: 10.1186/s40168-023-01503-3 (PMC10045942; doi:10.1186/s40168-023-01503-3)
Supplement: Supplementary file 3 — Additional file 2: Table S1. List of projects. Table S2. The “wanted list” of activated sludge at global level. Table S3. The “wanted list” of activated sludge at global level (Strength). Table S4. The “wanted list” of activated sludge at global level (loose). Table S5. The quantity of ASVs and corresponding aligned genomes in different samples. Table S6. The list of sequenced genomes in activated sludge. Table S7. The list of sequenced genomes in Biofilm. Table S8. The list of sequenced genomes in anaerobic digestion sludge. [file 40168_2023_1503_MOESM2_ESM.xlsx]

## Sheet: Table S1 List of projects
Table S1 List of projects
Category	BioProject
Activated sludge	PRJDB4563
	PRJDB6476
	PRJDB7371
	PRJDB7672
	PRJEB5095
	PRJNA292372
	PRJNA306487
	PRJNA324303
	PRJNA330738
	PRJNA341908
	PRJNA354201
	PRJNA378727
	PRJNA401359
	PRJNA412235
	PRJNA415881
	PRJNA445514
	PRJNA448640
	PRJNA477003
	PRJNA477990
	PRJNA484416
	PRJNA490320
	PRJNA509305
	PRJNA526519
	PRJNA544873
	PRJNA547875
	PRJNA622675
	PRJNA691692
Digestion sludge	PRJDB4687
	PRJDB5190
	PRJDB7505
	PRJDB8117
	PRJNA402061
	PRJNA422094
	PRJNA478104
	PRJNA485008
	PRJNA485017
	PRJNA521451
	PRJNA522056
	PRJNA559928
	PRJNA565588
	PRJNA637463
	PRJNA642314
	PRJNA643348
	PRJNA644162
Biofilm	PRJDB4257
	PRJDB4857
	PRJDB9266
	PRJDB9800
	PRJEB27589
	PRJNA388124
	PRJNA388125
	PRJNA388126
	PRJNA477003
	PRJNA485008
	PRJNA505949
	PRJNA559594
	PRJNA578404
	PRJNA589649
	PRJNA602183
	PRJNA624737
	PRJNA683191

## Sheet: Table S2 "Wanted list"
Table S2 The "wanted list" of activated sludge at global level
OTU	Source	The information of OTUs in EMP and AS					The information of machted genome in GTDB				Sequence	Taxonomy defined by Silva 138
		Identity with EMP samples (%)	The highest abundance in EMP samples (%)	Sample name of EMP samples	Sample type of EMP samples	The highest abundance in AS samples (%)	Genome category in GTDB	Identify with GTDB genome (%)	Genome ID in GTDB	Genome taxonomy in GTDB
OTU_1	Network	100	1.62	804.Julie.6	Surface_saline	5.345					TACGGAGGATCCAAGCGTTATCCGGATTTATTGGGTTTAAAGGGTGCGTAGGCGGACCCTTAAGTCAGTGGTGAAAGTTTGCAGCTCAAC	d__Bacteria; p__Bacteroidota; c__Bacteroidia; o__Bacteroidales; f__Paludibacteraceae; g__Paludibacter; s__uncultured_bacterium
OTU_2	Network	100	0.22	1883.2008.102.Crump.Artic.LTREB.main.lane2.NoIndex	Sediment_non-saline	2.18	High quality genome	100	GB_GCA_016705245.1	d__Bacteria;p__Acidobacteriota;c__Blastocatellia;o__UBA7656;f__JADIYM01;g__JADIYM01;s__JADIYM01 sp016705245	TACGTAGGGGGCAAGCGTTGTTCGGAATTACTGGGCGTAAAGGGCGCGTAGGCGGCATGGCAAGTCGGGAGTGAAAGCCCGGGGCTCAAC	d__Bacteria; p__Acidobacteriota; c__Blastocatellia; o__DS-100; f__DS-100; g__DS-100
OTU_3	Network	100	0.06	1748.5.15.12.FI.10.V	Animal_surface	7.785					TACGTAGGTGGCAAGCGTTGTCCGGATTTATTGGGTTTAAAGGGTGCGTAGGTTGTGTTGTAAGTCAGTGGTGAAATCCGGCAGCTTAAC	d__Bacteria; p__Bacteroidota; c__Bacteroidia; o__Cytophagales; f__Microscillaceae; g__OLB12; s__uncultured_Bacteroidetes
OTU_4	Network	100	7.18	1242.ME11Apr05EB2R2	Water_non-saline	1.385	Isolation (CGMCC 1.13689)	100	RS_GCF_004138205.1	d__Bacteria;p__Bacteroidota;c__Bacteroidia;o__Sphingobacteriales;f__Sphingobacteriaceae;g__Pedobacter;s__Pedobacter sp004138205	TACGGAGGATCCAAGCGTTATCCGGATTTATTGGGTTTAAAGGGTGCGTAGGCGGCCTATTAAGTCAGGGGTGAAAGACGGTGGCTCAAC	d__Bacteria; p__Bacteroidota; c__Bacteroidia; o__Sphingobacteriales; f__Sphingobacteriaceae
OTU_5	Network	100	6.06	905.SA.Station.2.tF	Sediment_saline	3.34	Isolation (DSM 18806)	100	RS_GCF_003051085.1	d__Bacteria;p__Firmicutes;c__Bacilli;o__Lactobacillales;f__Aerococcaceae;g__Trichococcus;s__Trichococcus patagoniensis	TACGTAGGTGGCAAGCGTTGTCCGGATTTATTGGGCGTAAAGCGAGCGCAGGCGGTTCCTTAAGTCTGATGTGAAAGCCCACGGCTCAAC	d__Bacteria; p__Firmicutes; c__Bacilli; o__Lactobacillales; f__Carnobacteriaceae; g__Trichococcus
OTU_6	Both	100	2.24	1883.2009.328.Crump.Artic.LTREB.main.lane3.NoIndex	Surface_non-saline	1.73					TACAGAGGTGGCAAGCGTTGTTCGGAATTACTGGGCGTAAAGGGCGCGTAGGCGGCCTTGTAAGTCTCGTGTGAAAGCCCTCGGCTTAAC	d__Bacteria; p__Acidobacteriota; c__Vicinamibacteria; o__Subgroup_17; f__Subgroup_17; g__Subgroup_17; s__metagenome
OTU_7	Both	100	1.34	940.CR.46.Ventral	Animal_surface	14.05	High quality genome	100	GB_GCA_015075645.1	d__Bacteria;p__Proteobacteria;c__Gammaproteobacteria;o__Burkholderiales;f__Casimicrobiaceae;g__VBCG01;s__VBCG01 sp015075645	TACGTAGGGTGCGAGCGTTAATCGGAATTACTGGGCGTAAAGCGTGCGCAGGCGGTTCGTTAAGTCTGATGTGAAAGCCCCGGGCTCAAC	d__Bacteria; p__Proteobacteria; c__Gammaproteobacteria; o__Burkholderiales; f__SC-I-84; g__SC-I-84
OTU_8	Network	100	0.1	755.INA.24.08.11.lane1.NoIndex.L001	Water_non-saline	0.625					TACAGAGGTCCCAAGCGTTGTTCGGATTTACTGGGCGTAAAGGGTGCGTAGGTGGTAGGGTAAGTTCAAGGTGAAAGCTTCGGGCTCAAC	d__Bacteria; p__Verrucomicrobiota; c__Verrucomicrobiae; o__Pedosphaerales; f__Pedosphaeraceae; g__DEV114; s__metagenome
OTU_9	Network	100	0.2	1526.Stillton0R3	Soil_non-saline	1.87					TACGGAGGGGGCAAGCGTTACTCGGAATTATTGGGCGTAAAGGGCGCGTAGGCGGTTCCGTGCGTCGGAGGTGAAATCCCCGGGCTTAAC	d__Bacteria; p__Acidobacteriota; c__Holophagae; o__Subgroup_7; f__Subgroup_7; g__Subgroup_7; s__uncultured_Acidobacteriales
OTU_10	Both	100	0.36	2382.SH007.C6.RH.2.507.rhizo.4.12.lane7.NoIndex.L007.sequences	Plant_rhizosphere	9.865	Isolation (DSM 105286)	100	GB_GCA_013696305.1	d__Bacteria;p__Nitrospirota;c__Nitrospiria;o__Nitrospirales;f__Nitrospiraceae;g__Nitrospira_A;s__Nitrospira_A sp013696305	TACGAAGGTGGCAAGCGTTGTTCGGATTCACTGGGCGTACAGGGTGTGTAGGCGGTTTGGTAAGCCTTCTGTTAAAGCTTCGGGCCCAAC	d__Bacteria; p__Nitrospirota; c__Nitrospiria; o__Nitrospirales; f__Nitrospiraceae; g__Nitrospira
OTU_11	Both	100	0.52	1521.230.1.s.7.1.sequences	Water_non-saline	2.02					TACGAAGGGGGCTAGCGTTGTTCGGATTTACTGGGCGTAAAGCGCGTGTAGGCGGACTGGAAAGTTGGGGGTGAAATCCCGAGGCTCAAC	d__Bacteria; p__Proteobacteria; c__Alphaproteobacteria; o__Caulobacterales; f__Hyphomonadaceae; g__SWB02
OTU_12	Network					2.85					TACGTAGGTGTCAAGCGTTGTCCGGATTTATTGGGCGTAAAGCGCCCGCAGGCGGCTTGCCAAGTTCGATGTGAAATCTCCCGGCTCAAC	d__Bacteria; p__Chloroflexi; c__OLB14; o__OLB14; f__OLB14; g__OLB14; s__uncultured_bacterium
OTU_13	Network	100	1.84	1883.2011.097.Crump.Artic.LTREB.main.lane3.NoIndex	Water_non-saline	2.965	High quality genome	100	GB_GCA_002256425.1	d__Bacteria;p__Proteobacteria;c__Alphaproteobacteria;o__Caulobacterales;f__Caulobacteraceae;g__Phenylobacterium;s__Phenylobacterium sp002256425	TACGAAGGGGGCTAGCGTTGCTCGGAATTACTGGGCGTAAAGGGCGCGTAGGCGGATAGTTTAGTCAGAGGTGAAAGCCCAGGGCTCAAC	d__Bacteria; p__Proteobacteria; c__Alphaproteobacteria; o__Caulobacterales; f__Caulobacteraceae; g__Phenylobacterium
OTU_14	Network	100	0.08	1674.McG.P110714Hi2	Soil_non-saline	0.615					TACGTAGGCAGCAAACGTTGTTCGGAATTACTGGGCGTAAAGAGTGTGTAGGCGGTCCTGTAAGATTGGTGTGAAATCTCCCGGCTTAAC	d__Bacteria; p__Acidobacteriota; c__Acidobacteriae; o__Elev-16S-1166; f__Elev-16S-1166; g__Elev-16S-1166
OTU_15	Prevalence	100	0.64	945.P5.H1.lane2.NoIndex.L002	Water_non-saline	14.545	Medium quality genome	100	GB_GCA_002293725.1	d__Bacteria;p__Patescibacteria;c__Microgenomatia;o__UBA1400;f__PJMF01;g__UBA924;s__UBA924 sp002293725	TACGTAGGGTGCGAGCGTTAATCGGAATTACTGGGCGTAAAGCGTGCGCAGGCGGTTTGGTAAGTCAGATGTGAAATCCCCGGGCTCAAC	d__Bacteria; p__Proteobacteria; c__Gammaproteobacteria; o__Burkholderiales; f__Rhodocyclaceae; g__Candidatus_Accumulibacter
OTU_16	Prevalence	100	4.42	945.P12.G12.lane5.NoIndex.L005	Water_non-saline	10.97	High quality genome	100	GB_GCA_016219985.1	d__Bacteria;p__Bacteroidota;c__Bacteroidia;o__Chitinophagales;f__Chitinophagaceae;g__JJ008;s__JJ008 sp016219985	TACGGAGGGTGCAAGCGTTATCCGGATTCACTGGGTTTAAAGGGTGCGTAGGTGGGTTGGTAAGTCAGTGGTGAAATCCCCGAGCTTAAC	d__Bacteria; p__Bacteroidota; c__Bacteroidia; o__Chitinophagales; f__Chitinophagaceae; g__Terrimonas
OTU_17	Prevalence	100	0.68	1883.2008.419.Crump.Artic.LTREB.main.lane2.NoIndex	Surface_non-saline	5.26	High quality genome	100	GB_GCA_016715885.1	d__Bacteria;p__Myxococcota;c__Polyangia;o__Polyangiales;f__Polyangiaceae;g__Polyangium;s__Polyangium sp016715885	GACAGAGGGTGCAAACGTTGTTCGGAATTACTGGGCGTAAAGCGCGTGTAGGCTGCTTGGAAAGTCGGATGTGAAAGCCCTGGGCTCAAC	d__Bacteria; p__Myxococcota; c__Polyangia; o__Polyangiales; f__Polyangiaceae
OTU_18	Prevalence	100	5.5	945.P7.D7.lane2.NoIndex.L002	Water_non-saline	1.93	Isolation (DSM 12252)	100	RS_GCF_014203095.1	d__Bacteria;p__Verrucomicrobiota;c__Verrucomicrobiae;o__Verrucomicrobiales;f__Verrucomicrobiaceae;g__Prosthecobacter;s__Prosthecobacter vanneervenii	TACAGAGGTCTCAAGCGTTGTTCGGAATCACTGGGCGTAAAGGGTGCGTAGGTGGCGTGGTAAGTCAGATGTGAAAGCCCGGGGCTCAAC	d__Bacteria; p__Verrucomicrobiota; c__Verrucomicrobiae; o__Verrucomicrobiales; f__Verrucomicrobiaceae; g__Prosthecobacter
OTU_19	Prevalence	100	3.88	1521.230.7.s.7.1.sequences	Water_non-saline	2.2	High quality genome	100	GB_GCA_016714495.1	d__Bacteria;p__Proteobacteria;c__Alphaproteobacteria;o__Caulobacterales;f__Hyphomonadaceae;g__UBA7672;s__UBA7672 sp016714495	TACGAAGGGGGCTAGCGTTGTTCGGAATTACTGGGCGTAAAGCGCACGTAGGCGGGTTTGTAAGTAGGGGGTGAAATCCCAGGGCTCAAC	d__Bacteria; p__Proteobacteria; c__Alphaproteobacteria; o__Caulobacterales; f__Hyphomonadaceae; g__Hirschia
OTU_20	Prevalence	100	0.24	940.RD.26.Ventral	Animal_surface	8.5					TACGTAGGTGGCAAGCGTTGTCCGGATTTATTGGGTTTAAAGGGTGCGTAGGCGGTCCATTAAGTCAGTGGTGAAATACGGCAGCTTAAC	d__Bacteria; p__Bacteroidota; c__Bacteroidia; o__Cytophagales; f__Microscillaceae
OTU_21	Prevalence					32.69	High quality genome	100	GB_GCA_016720525.1	d__Bacteria;p__Bacteroidota;c__Bacteroidia;o__Chitinophagales;f__Saprospiraceae;g__UBA3362;s__UBA3362 sp016710235	TACGGAGGGTGCGAGCGTTATCCGGAATCACTGGGTTTAAAGGGTGCGTAGGCTGTTTGATAAGTCAGTGGTGAAAGGCCGTCGCTTAAC	d__Bacteria; p__Bacteroidota; c__Bacteroidia; o__Chitinophagales; f__Saprospiraceae; g__uncultured
OTU_22	Prevalence	100	1.74	1034.ZKH2	Soil_non-saline	6.42	High quality genome	100	GB_GCA_018240245.1	d__Bacteria;p__Spirochaetota;c__Leptospirae;o__Turneriellales;f__Turneriellaceae;g__Turneriella;s__Turneriella sp018240245	TACGTATGGGGCAAGCGTTGTTCGGAATTATTGGGCGTAAAGGGCTCGCAGGTGGTTTGTTAAGTTGGTGGTTTAATCTCTGGGCTCAAC	d__Bacteria; p__Spirochaetota; c__Leptospirae; o__Leptospirales; f__Leptospiraceae; g__Turneriella; s__Turneriella_parva
OTU_23	Prevalence	100	1.78	1883.2010.313B.Crump.Artic.LTREB.main.lane3.NoIndex	Sediment_non-saline	16.41					TACGTAGGGTGCGAGCGTTAATCGGAATTACTGGGCGTAAAGCGTGCGCAGGCGGCTTTGTAAGACAGGTGTGAAATCCCCGGGCTTAAC	d__Bacteria; p__Proteobacteria; c__Gammaproteobacteria; o__Burkholderiales
OTU_24	Prevalence	100	4.36	1694.St3E2.r.EMPbird.v4.NoIndex.L001	Animal_surface	2.9	Isolation	100	RS_GCF_000787695.1	d__Bacteria;p__Proteobacteria;c__Alphaproteobacteria;o__Rhodobacterales;f__Rhodobacteraceae;g__Paracoccus;s__Paracoccus sp000787695	TACGGAGGGGGCTAGCGTTGTTCGGAATTACTGGGCGTAAAGCGCACGTAGGCGGACTGGAAAGTCAGAGGTGAAATCCCAGGGCTCAAC	d__Bacteria; p__Proteobacteria; c__Alphaproteobacteria; o__Rhodobacterales; f__Rhodobacteraceae
OTU_25	Prevalence	100	1.52	945.P5.F12.lane2.NoIndex.L002	Water_non-saline	9.955					GACGAAGGATGCAAGCGTTATCCGGATTCATTGGGTTTAAAGGGTGCGTAGGCGGACTTGTAAGTCAGTGGTGAAATCTCTTTGCTTAAC	d__Bacteria; p__Bacteroidota; c__Bacteroidia; o__Sphingobacteriales; f__env.OPS_17; g__env.OPS_17; s__uncultured_bacterium
OTU_26	Prevalence					16.51	High quality genome	100	GB_GCA_016713115.1	d__Bacteria;p__Proteobacteria;c__Gammaproteobacteria;o__Pseudomonadales;f__UBA7239;g__UBA7239;s__UBA7239 sp016713115	TACGAAGGGTGCGAGCGTTAATCGGAATTACTGGGCGTAAAGCGCGCGTAGGTGGTTTGGTAAGCGATATGTGAAAGCCCCGGGCTTAAC	d__Bacteria; p__Proteobacteria; c__Gammaproteobacteria; o__Oceanospirillales; f__Halomonadaceae; g__Halomonas
OTU_27	Prevalence	100	11.16	1883.2009.334.Crump.Artic.LTREB.main.lane3.NoIndex	Water_non-saline	6.08	Medium quality genome	100	GB_GCA_903834045.1	d__Bacteria;p__Actinobacteriota;c__Acidimicrobiia;o__Acidimicrobiales;f__Microtrichaceae;g__CAIPVR01;s__CAIPVR01 sp903868545	TACGTAGGGGGCAAGCGTTGTCCGGATTCATTGGGCGTAAAGAGCTCGTAGGCGGTTCAGTAAGTCGGGTGTGAAAGCTCCGAGCTCAAC	d__Bacteria; p__Actinobacteriota; c__Acidimicrobiia; o__Microtrichales; f__Microtrichaceae; g__IMCC26207; s__uncultured_bacterium
OTU_28	Prevalence	100	0.04	632.Northern.peatlands	Soil_non-saline	11.955	Isolation (CGMCC 1.7659)	100	RS_GCF_900115085.1	d__Bacteria;p__Proteobacteria;c__Gammaproteobacteria;o__Xanthomonadales;f__Rhodanobacteraceae;g__Dokdonella;s__Dokdonella immobilis	TACGAAGGGTGCAAGCGTTACTCGGAATTACTGGGCGTAAAGCGTGCGTAGGCGGTTTGTTAAGTCTGCTGTGAAAGCCCTGGGCTCAAC	d__Bacteria; p__Proteobacteria; c__Gammaproteobacteria; o__Xanthomonadales; f__Rhodanobacteraceae; g__Dokdonella
OTU_29	Prevalence	100	3.34	1526.Stillton5R2	Soil_non-saline	14.545	Complete genome	100	GB_GCA_016713085.1	d__Bacteria;p__Bacteroidota;c__Bacteroidia;o__Chitinophagales;f__Chitinophagaceae;g__Lacibacter;s__Lacibacter sp016713085	TACGGAGGGTGCAAGCGTTATCCGGATTCACTGGGTTTAAAGGGTGCGTAGGTGGGCAGTTAAGTCAGTGGTGAAATCTCCGGGCTTAAC	d__Bacteria; p__Bacteroidota; c__Bacteroidia; o__Chitinophagales; f__Chitinophagaceae; g__Ferruginibacter
OTU_30	Prevalence					8.32	Medium quality genome	100	GB_GCA_016721845.1	d__Bacteria;p__Proteobacteria;c__Gammaproteobacteria;o__Xanthomonadales;f__Ahniellaceae;g__JADKHK01;s__JADKHK01 sp016721845	TACGAAGGGTGCAAGCGTTAATCGGAATTACTGGGCGTAAAGCGTGCGTAGATGGTTCACTCAGTCGGATGTGAAAGCCCCGGGCTCAAC	d__Bacteria; p__Proteobacteria; c__Gammaproteobacteria; o__Xanthomonadales; f__Rhodanobacteraceae; g__Ahniella; s__uncultured_bacterium
OTU_31	Prevalence	100	45.22	1673.MBS65.4	Sediment_saline	45.125	Isolation	100	RS_GCF_900104385.1	d__Bacteria;p__Proteobacteria;c__Gammaproteobacteria;o__Burkholderiales;f__Burkholderiaceae;g__Rhodoferax_B;s__Rhodoferax_B sp900104385	TACGTAGGGTGCGAGCGTTAATCGGAATTACTGGGCGTAAAGCGTGCGCAGGCGGTTATGTAAGACAGATGTGAAATCCCCGGGCTCAAC	d__Bacteria; p__Proteobacteria; c__Gammaproteobacteria; o__Burkholderiales; f__Comamonadaceae
OTU_32	Prevalence	100	0.04	1197.SE.20101018.GY.D002S.BC.382.a	Sediment_saline	18.4					TACGGAGGGTGCAAACGTTGCTCGGAATTATTGGGCGTAAAGCGCACGTAGGCGGTCCGCTAAGTCGGATGTGAAAGCCCTCGGCTTAAC	d__Bacteria; p__Myxococcota; c__Polyangia; o__Haliangiales; f__Haliangiaceae; g__Haliangium; s__uncultured_deep-sea
OTU_33	Prevalence	100	7.68	1642.MS00376	Plant_rhizosphere	25.7	Isolation	100	RS_GCF_003441615.1	d__Bacteria;p__Proteobacteria;c__Gammaproteobacteria;o__Burkholderiales;f__Rhodocyclaceae;g__Azonexus;s__Azonexus sp003441615	TACGTAGGGTGCGAGCGTTAATCGGAATTACTGGGCGTAAAGCGTGCGCAGGCGGTTTTGTAAGACAGGCGTGAAATCCCCGGGCTCAAC	d__Bacteria; p__Proteobacteria; c__Gammaproteobacteria; o__Burkholderiales
OTU_34	Prevalence	100	2.24	755.SSFB.L3.D20.21.06.11.lane1.NoIndex.L001	Soil_non-saline	0.965	Medium quality genome	100	GB_GCA_018268955.1	d__Bacteria;p__Acidobacteriota;c__Vicinamibacteria;o__Vicinamibacterales;f__UBA2999;g__WHSN01;s__WHSN01 sp018268955	TACGGGGGGGGCAAGCGTTGTTCGGAATTACTGGGCGTAAAGGGCTCGTAGGCGGCCAACTAAGTCATACGTGAAATCCCTCGGCTTAAC	d__Bacteria; p__Acidobacteriota; c__Vicinamibacteria; o__Vicinamibacterales; f__uncultured; g__uncultured
OTU_35	Prevalence	100	2.7	1033.Antarctic.soil.5C.1.7	Soil_non-saline	10.115	High quality genome	100	GB_GCA_016721905.1	d__Bacteria;p__Bacteroidota;c__Bacteroidia;o__Chitinophagales;f__Saprospiraceae;g__JADKGY01;s__JADKGY01 sp016721905	TACGGAGGGTGCGAGCGTTATCCGGAATTACTGGGTTTAAAGGGTGCGTAGGCGGCTTTGTAAGTCAGGAGTGAAAGTTTGCGGCTCAAC	d__Bacteria; p__Bacteroidota; c__Bacteroidia; o__Chitinophagales; f__Saprospiraceae; g__uncultured; s__uncultured_soil
OTU_36	Prevalence	100	1.1	1242.ME13Aug01EB2R3	Water_non-saline	4.835	Isolation (BCRC 81155)	100	RS_GCF_004016515.1	d__Bacteria;p__Proteobacteria;c__Gammaproteobacteria;o__Burkholderiales;f__Burkholderiaceae;g__Rubrivivax;s__Rubrivivax albus	TACGTAGGGTGCAAGCGTTAATCGGAATTACTGGGCGTAAAGCGTGCGCAGGCGGTTGTGCAAGACAGGTGTGAAATCCCCGGGCTTAAC	d__Bacteria; p__Proteobacteria; c__Gammaproteobacteria; o__Burkholderiales
OTU_37	Prevalence	100	2.88	1521.228.11.s.7.1.sequences	Water_non-saline	9.05	High quality genome	100	GB_GCA_016717725.1	d__Bacteria;p__Bacteroidota;c__Bacteroidia;o__AKYH767-A;f__OLB10;g__CAINEC01;s__CAINEC01 sp016717725	TACGGAGGATCCAAGCGTTATCCGGATTTATTGGGTTTAAAGGGTGCGTAGGCGGATAAATAAGTCAGTGGTGAAAGCCTGCAGCTTAAC	d__Bacteria; p__Bacteroidota; c__Bacteroidia; o__Sphingobacteriales
OTU_38	Prevalence	100	0.7	632.Tar.sand.2	Soil_non-saline	3.975	High quality genome	100	GB_GCA_017983495.1	d__Bacteria;p__Acidobacteriota;c__Blastocatellia;o__Pyrinomonadales;f__Pyrinomonadaceae;g__OLB17;s__OLB17 sp017983495	TACGTAGGGACCAAGCGTTGTTCGGATTTACTGGGCGTAAAGGGCGCGTAGGCGGTGCGGTAAGTCACTTGTGAAATCTCTGAGCTTAAC	d__Bacteria; p__Acidobacteriota; c__Blastocatellia; o__Blastocatellales; f__Blastocatellaceae; g__JGI_0001001-H03; s__metagenome
OTU_39	Prevalence	100	0.74	940.RD.10.Gill	Animal_surface	5.4	High quality genome	100	GB_GCA_016713865.1	d__Bacteria;p__Bacteroidota;c__Bacteroidia;o__Flavobacteriales;f__PHOS-HE28;g__PHOS-HE28;s__PHOS-HE28 sp016713865	TACGAAGGGTGCAAGCGTTATCCGGATTCATTGGGTTTAAAGGGTGCGTAGGCGGAGCGTTAAGTCAGTGGTGAAATCCTGCAGCTCAAC	d__Bacteria; p__Bacteroidota; c__Bacteroidia; o__Flavobacteriales; f__NS9_marine_group; g__NS9_marine_group; s__metagenome
OTU_40	Prevalence	100	2.38	1642.MS00380	Plant_rhizosphere	3.73	High quality genome	100	GB_GCA_002440635.1	d__Bacteria;p__Proteobacteria;c__Alphaproteobacteria;o__Sphingomonadales;f__Sphingomonadaceae;g__Novosphingobium;s__Novosphingobium sp002440635	TACGGAGGGAGCTAGCGTTGTTCGGAATTACTGGGCGTAAAGCGCACGTAGGCGGCGACTCAAGTCAGAGGTGAAAGCCCGGGGCTCAAC	d__Bacteria; p__Proteobacteria; c__Alphaproteobacteria; o__Sphingomonadales; f__Sphingomonadaceae
OTU_41	Prevalence	100	0.9	1030.TVF.2004.Loc3.D0.Rep1	Soil_non-saline	4.12	High quality genome	100	GB_GCA_016717055.1	d__Bacteria;p__Proteobacteria;c__Gammaproteobacteria;o__Burkholderiales;f__Rhodocyclaceae;g__Uliginosibacterium;s__Uliginosibacterium sp016718265	TACGTAGGGTGCGAGCGTTAATCGGAATTACTGGGCGTAAAGCGTGCGCAGGCGGTTACATAAGACAGATGTGAAATCCCCGGGCTTAAC	d__Bacteria; p__Proteobacteria; c__Gammaproteobacteria; o__Burkholderiales
OTU_42	Prevalence	100	0.36	925.IJ1x	Surface_non-saline	8.92	Isolation (KCTC 72612)	100	RS_GCF_009746125.1	d__Bacteria;p__Proteobacteria;c__Gammaproteobacteria;o__Burkholderiales;f__Casimicrobiaceae;g__Casimicrobium;s__Casimicrobium huifangae	TACGTAGGGTGCGAGCGTTAATCGGAATTACTGGGCGTAAAGCGTGCGCAGGCGGTCTTGTAAGACAGTCGTGAAAGCCCCGGGCTTAAC	d__Bacteria; p__Proteobacteria; c__Gammaproteobacteria; o__Burkholderiales; f__Sutterellaceae; g__AAP99; s__uncultured_bacterium
OTU_43	Prevalence	100	0.68	1526.Stillton4R3	Soil_non-saline	7.18	Isolation	100	RS_GCF_900112825.1	d__Bacteria;p__Proteobacteria;c__Gammaproteobacteria;o__Burkholderiales;f__Nitrosomonadaceae;g__Nitrosomonas;s__Nitrosomonas sp900112825	TACGTAGGGTGCGAGCGTTAATCGGAATTACTGGGCGTAAAGGGTGCGCAGGCGGTTCTGTAAGTCAGATGTGAAATCCCCGGGCTTAAC	d__Bacteria; p__Proteobacteria; c__Gammaproteobacteria; o__Burkholderiales; f__Nitrosomonadaceae; g__Nitrosomonas
OTU_44	Prevalence	100	9.86	1883.2008.298.Crump.Artic.LTREB.main.lane2.NoIndex	Surface_non-saline	6.745	Isolation	100	RS_GCF_001425865.1	d__Bacteria;p__Proteobacteria;c__Gammaproteobacteria;o__Burkholderiales;f__Burkholderiaceae;g__LMDS01;s__LMDS01 sp001425865	TACGTAGGGTGCAAGCGTTAATCGGAATTACTGGGCGTAAAGCGTGCGCAGGCGGCTTTGCAAGACAGATGTGAAATCCCCGGGCTCAAC	d__Bacteria; p__Proteobacteria; c__Gammaproteobacteria; o__Burkholderiales; f__Comamonadaceae
OTU_45	Prevalence	100	33.04	1748.4.24.12.FR.22.D	Animal_surface	25.005	Isolation (ATCC 15551)	100	RS_GCF_002222655.1	d__Bacteria;p__Proteobacteria;c__Gammaproteobacteria;o__Burkholderiales;f__Burkholderiaceae;g__Ideonella;s__Ideonella filiformis	TACGTAGGGTGCAAGCGTTAATCGGAATTACTGGGCGTAAAGCGTGCGCAGGCGGTTTTGTAAGACAGAGGTGAAATCCCCGGGCTCAAC	d__Bacteria; p__Proteobacteria; c__Gammaproteobacteria; o__Burkholderiales; f__Comamonadaceae
OTU_46	Prevalence	100	0.76	940.RD.19.Ventral	Animal_surface	4.755					TACGGAGGGTGCGAGCGTTATCCGGAATCACTGGGTTTAAAGGGTGCGTAGGCGGCGAGGTAAGTCAGTTGTGAAATTCCCCGGCTCAAC	d__Bacteria; p__Bacteroidota; c__Bacteroidia; o__Chitinophagales; f__Saprospiraceae; g__uncultured; s__wastewater_metagenome
OTU_47	Prevalence	100	7.3	638.ELB15.111810.2	Water_non-saline	3.035	High quality genome	100	GB_GCA_016708875.1	d__Bacteria;p__Bacteroidota;c__Bacteroidia;o__Chitinophagales;f__Saprospiraceae;g__M3007;s__M3007 sp016708875	TACGGAGGGTGCAAGCGTTATCCGGAATCACTGGGTTTAAAGGGTGCGTAGGCGGTCTTGTAAGTCAGTCGTGAAATCGCTGGGCTCAAC	d__Bacteria; p__Bacteroidota; c__Bacteroidia; o__Chitinophagales; f__Saprospiraceae; g__uncultured; s__metagenome
OTU_48	Prevalence	100	1.26	1721.R4T	Soil_non-saline	1.86	Isolation	100	RS_GCF_001641635.1	d__Bacteria;p__Proteobacteria;c__Alphaproteobacteria;o__Rhizobiales;f__Xanthobacteraceae;g__Bradyrhizobium;s__Bradyrhizobium centrolobii	TACGAAGGGGGCTAGCGTTGCTCGGAATCACTGGGCGTAAAGGGTGCGTAGGCGGGTTTTTAAGTCAGGGGTGAAATCCTGGAGCTCAAC	d__Bacteria; p__Proteobacteria; c__Alphaproteobacteria; o__Rhizobiales; f__Xanthobacteraceae; g__Bradyrhizobium
OTU_49	Prevalence	100	1.32	1056.Myr.tri.Seat.20.04K11	Animal_distal_gut	14.315	Isolation	100	RS_GCF_000522465.1	d__Bacteria;p__Campylobacterota;c__Campylobacteria;o__Campylobacterales;f__Arcobacteraceae;g__Aliarcobacter;s__Aliarcobacter cibarius	TACGGGGGGTGCAAGCGTTACTCGGAATCACTGGGCGTAAAGAGCATGTAGGCGGATTAATAAGTTTGAAGTGAAATCCTATAGCTTAAC	d__Bacteria; p__Campilobacterota; c__Campylobacteria; o__Campylobacterales; f__Arcobacteraceae; g__Arcobacter
OTU_50	Prevalence	100	0.02	755.EF.GAMMA.02.06.11.lane1.NoIndex.L001	Water_non-saline	3.475	High quality genome	100	GB_GCA_016786765.1	d__Bacteria;p__Bacteroidota;c__Bacteroidia;o__Chitinophagales;f__LD1;g__JAEUUZ01;s__JAEUUZ01 sp016786765	TACGGAGGGTGCAAGCGTTATCCGGATTCACTGGGTTTAAAGGGTGCGTAGGTGGCTTTGTAAGTCAGTGGTGAAAGCTCGGAGCTCAAC	d__Bacteria; p__Bacteroidota; c__Bacteroidia; o__Chitinophagales; f__37-13; g__37-13
OTU_51	Prevalence	100	41.7	940.RD.05.Ventral	Animal_surface	10.8	Isolation	100	RS_GCF_003105055.1	d__Bacteria;p__Proteobacteria;c__Gammaproteobacteria;o__Pseudomonadales;f__Moraxellaceae;g__Acinetobacter;s__Acinetobacter sp003105055	TACAGAGGGTGCGAGCGTTAATCGGATTTACTGGGCGTAAAGCGTGCGTAGGCGGCTGATTAAGTCGGATGTGAAATCCCTGAGCTTAAC	d__Bacteria; p__Proteobacteria; c__Gammaproteobacteria; o__Pseudomonadales; f__Moraxellaceae; g__Acinetobacter
OTU_52	Prevalence	100	6.6	1883.2008.43.Crump.Artic.LTREB.main.lane2.NoIndex	Surface_non-saline	2.49	High quality genome	100	GB_GCA_016718685.1	d__Bacteria;p__Bacteroidota;c__Bacteroidia;o__Chitinophagales;f__Saprospiraceae;g__Haliscomenobacter;s__Haliscomenobacter sp016718685	TACGGAGGGTGCAAGCGTTATCCGGAATCACTGGGTTTAAAGGGTGCGTAGGCGGTTTGATAAGTCAGAGGTGAAAGCTAGCAGCTTAAC	d__Bacteria; p__Bacteroidota; c__Bacteroidia; o__Chitinophagales; f__Saprospiraceae; g__Haliscomenobacter
OTU_53	Prevalence					4.245	High quality genome	100	GB_GCA_016716075.1	d__Bacteria;p__Proteobacteria;c__Gammaproteobacteria;o__Pseudomonadales;f__UBA5518;g__UBA5518;s__UBA5518 sp016718385	TACGGAAGGTGCGAGCGTTAATCGGAATTACTGGGCGTAAAGCGCGCGTAGGTGGCTTGGTAAGTCGGATGTGAAAGCCCCGGGCTCAAC	d__Bacteria; p__Proteobacteria; c__Gammaproteobacteria; o__Cellvibrionales; f__Spongiibacteraceae; g__BD1-7_clade
OTU_54	Prevalence	100	0.46	1883.2008.345.Crump.Artic.LTREB.main.lane2.NoIndex	Surface_non-saline	23	High quality genome	100	GB_GCA_016721245.1	d__Bacteria;p__Bacteroidota;c__Bacteroidia;o__Chitinophagales;f__JADIYW01;g__JADJSS01;s__JADJSS01 sp016721245	TACGGAGGGTGCAAGCGTTATCCGGATTCACTGGGTTTAAAGGGTGCGTAGGCGGGCTGATAAGTCAGTGGTGAAAGCTCCGAGCTTAAC	d__Bacteria; p__Bacteroidota; c__Bacteroidia; o__Chitinophagales; f__uncultured; g__uncultured; s__uncultured_Saprospiraceae
OTU_55	Prevalence	100	88.78	940.W.01	Animal_distal_gut	3.26	Isolation (ATCC 23309)	100	RS_GCF_000819865.1	d__Bacteria;p__Proteobacteria;c__Gammaproteobacteria;o__Enterobacterales;f__Aeromonadaceae;g__Aeromonas;s__Aeromonas eucrenophila	TACGGAGGGTGCAAGCGTTAATCGGAATTACTGGGCGTAAAGCGCACGCAGGCGGTTGGATAAGTTAGATGTGAAAGCCCCGGGCTCAAC	d__Bacteria; p__Proteobacteria; c__Gammaproteobacteria; o__Aeromonadales; f__Aeromonadaceae; g__Aeromonas
OTU_56	Prevalence	100	0.06	1526.HCanyon1R3	Soil_non-saline	1.27	High quality genome	100	GB_GCA_016717205.1	d__Bacteria;p__Chloroflexota;c__Anaerolineae;o__Aggregatilineales;f__A4b;g__OLB15;s__OLB15 sp016717205	AACGTAGGAGGCGAGCGTTATCCGGAGTTACTGGGCGTAAAGCGTGCGCAGGCGGTGCCATAAGTCAGGTGTGAAAGGTTCCGGCTCAAC	d__Bacteria; p__Chloroflexi; c__Anaerolineae; o__SBR1031; f__A4b; g__A4b; s__uncultured_Chloroflexi
OTU_57	Prevalence	100	0.22	1642.MS00246	Soil_non-saline	2.395	High quality genome	100	GB_GCA_016866215.1	d__Bacteria;p__Chloroflexota;c__Anaerolineae;o__Anaerolineales;f__EnvOPS12;g__OLB14;s__OLB14 sp016866215	AACGTAGGAGGCAAGCGTTATCCGGATTCACTGGGCGTAAAGCGCGTGCAGGCGGTTCGGTAAGTTGGGCGTGAAATCTCCTGGCTTAAC	d__Bacteria; p__Chloroflexi; c__Anaerolineae; o__Anaerolineales; f__Anaerolineaceae; g__uncultured
OTU_58	Prevalence	100	0.48	755.EF.BETA.26.05.11.lane1.NoIndex.L001	Water_non-saline	28.535	Isolation (DSM 5822)	100	RS_GCF_003051055.1	d__Bacteria;p__Proteobacteria;c__Gammaproteobacteria;o__Pseudomonadales;f__Moraxellaceae;g__Agitococcus;s__Agitococcus lubricus	TACAGAGGGTGCAAGCGTTAATCGGAATTACTGGGCGTAAAGCGCGCGTAGGCGGTTTGTTAAGTCGGATGTGAAATCCCTGGGCTCAAC	d__Bacteria; p__Proteobacteria; c__Gammaproteobacteria; o__Pseudomonadales; f__Moraxellaceae; g__[Agitococcus]_lubricus_group
OTU_59	Prevalence	100	58.54	910.CuracaoCCA4A	Animal_corpus	15.715	Isolation (CGMCC 1.7656)	100	RS_GCF_014645495.1	d__Bacteria;p__Bacteroidota;c__Bacteroidia;o__Flavobacteriales;f__Weeksellaceae;g__Cloacibacterium;s__Cloacibacterium rupense	TACGGAGGGTGCAAGCGTTATCCGGATTTATTGGGTTTAAAGGGTCCGTAGGCGGACTTATAAGTCAGTGGTGAAAGCCTGTCGCTTAAC	d__Bacteria; p__Bacteroidota; c__Bacteroidia; o__Flavobacteriales; f__Weeksellaceae; g__Cloacibacterium
OTU_60	Prevalence	100	1.76	846.Fagna24102011Soil15A3	Soil_non-saline	1.69	High quality genome	100	GB_GCA_004297485.1	d__Bacteria;p__Proteobacteria;c__Alphaproteobacteria;o__Rhodospirillales;f__Rhodospirillaceae;g__SCTM01;s__SCTM01 sp004297485	TACAGAGGTCCCAAGCGTTGTTCGGATTCACTGGGCGTAAAGGGTGCGTAGGCGGTCGGGTAAGTCTGACGTGAAATCTTCAAGCTCAAC	d__Bacteria; p__Verrucomicrobiota; c__Verrucomicrobiae; o__Pedosphaerales; f__Pedosphaeraceae; g__uncultured; s__metagenome
OTU_61	Prevalence	100	0.24	1883.2008.433.Crump.Artic.LTREB.main.lane2.NoIndex	Sediment_non-saline	16.045	High quality genome	100	GB_GCA_016719615.1	d__Bacteria;p__Bacteroidota;c__Bacteroidia;o__Chitinophagales;f__Saprospiraceae;g__UBA3362;s__UBA3362 sp016719615	TACGGAGGGTGCAAGCGTTATCCGGAATCACTGGGTTTAAAGGGTGCGTAGGCGGCTTAGTAAGTCAGTGGTGAAAGGCTGTGGCTTAAC	d__Bacteria; p__Bacteroidota; c__Bacteroidia; o__Chitinophagales; f__Saprospiraceae; g__uncultured
OTU_62	Prevalence					9.045	High quality genome	100	GB_GCA_016710385.1	d__Bacteria;p__Actinobacteriota;c__Actinomycetia;o__Actinomycetales;f__Dermatophilaceae;g__GCA-2748155;s__GCA-2748155 sp016710385	TACGTAGGGTGCGAGCGTTGTCCGGAATTATTGGGCGTAAAGAGCTTGTAGGCGGTTTGTCGCGTCTGCTGTGAAAATCCGGGGCTCAAC	d__Bacteria; p__Actinobacteriota; c__Actinobacteria; o__Micrococcales; f__Intrasporangiaceae
OTU_63	Prevalence					11.07	High quality genome	100	GB_GCA_016713765.1	d__Bacteria;p__Bacteroidota;c__Bacteroidia;o__AKYH767-A;f__2013-40CM-41-45;g__CAINVI01;s__CAINVI01 sp016713765	GACGAAGGACCCAAGCGTTATCCGGATTTATTGGGTTTAAAGGGTGCGTAGGCGGGTTGTTAAGTCAGTGGTGAAAGCCTAGAGCTTAAC	d__Bacteria; p__Bacteroidota; c__Bacteroidia; o__Sphingobacteriales; f__AKYH767; g__AKYH767
OTU_64	Prevalence	100	0.62	1242.ME17Aug10EB1R1	Water_non-saline	5.785	Isolation (DSM 18702)	100	RS_GCF_002978535.1	d__Bacteria;p__Proteobacteria;c__Gammaproteobacteria;o__Enterobacterales;f__Enterobacteriaceae;g__Cronobacter;s__Cronobacter malonaticus	TACGAAGGGGGCTAGCGTTGTTCGGAATTACTGGGCGTAAAGCGCGCGTAGGCGGTTTTACAAGCCAGAGGTGAAATGCCTGAGCTCAAC	d__Bacteria; p__Proteobacteria; c__Alphaproteobacteria; o__Rhizobiales; f__A0839; g__A0839
OTU_65	Prevalence	100	0.18	722.AQC1cm.5.s.6.1.sequence	Water_non-saline	4.345					TACGTAGGGTGCAAGCGTTGTCCGGATTTATTGGGCGTAAAGAGCTCGTAGGCGGTTTGTCGCGTCGGATGTGAAAACCCAATGGCTTAA	d__Bacteria; p__Actinobacteriota; c__Actinobacteria; o__PeM15; f__PeM15; g__PeM15
OTU_66	Prevalence	100	0.32	1674.McG.F110715Ly5R5	Soil_non-saline	2.47					TACGGAGGGTGCAAGCGTTATCCGGAATCACTGGGTTTAAAGGGTGCGTAGGCTGTTAGATAAGTCAGTTGTGAAATTCCCCGGCTTAAC	d__Bacteria; p__Bacteroidota; c__Bacteroidia; o__Chitinophagales; f__Saprospiraceae; g__uncultured
OTU_67	Prevalence	100	0.7	1883.2008.307.Crump.Artic.LTREB.main.lane2.NoIndex	Surface_non-saline	2.38	High quality genome	100	GB_GCA_016722365.1	d__Bacteria;p__Proteobacteria;c__Alphaproteobacteria;o__Sphingomonadales;f__Sphingomonadaceae;g__Chakrabartia;s__Chakrabartia sp016704425	TACGGAGGGAGCTAGCGTTGTTCGGAATTACTGGGCGTAAAGCGTGCGTAGGCGGTGACTCAAGTCAGAGGTGAAAGCCTGGAGCTCAAC	d__Bacteria; p__Proteobacteria; c__Alphaproteobacteria; o__Sphingomonadales; f__Sphingomonadaceae; g__uncultured
OTU_68	Prevalence	100	75.44	1773.Columb.talpa1.lgi	Animal_distal_gut	7.94	High quality genome	100	GB_GCA_018336475.1	d__Bacteria;p__Firmicutes_A;c__Clostridia;o__Peptostreptococcales;f__Peptostreptococcaceae;g__Romboutsia;s__Romboutsia sp018336475	TACGTAGGGGGCTAGCGTTATCCGGAATTACTGGGCGTAAAGGGTGCGTAGGTGGTTTCTTAAGTCAGAGGTGAAAGGCTACGGCTCAAC	d__Bacteria; p__Firmicutes; c__Clostridia; o__Peptostreptococcales-Tissierellales; f__Peptostreptococcaceae; g__Romboutsia
OTU_69	Prevalence					19.165	High quality genome	100	GB_GCA_016788235.1	d__Bacteria;p__Bacteroidota;c__Bacteroidia;o__AKYH767-A;f__OLB10;g__OLB10;s__OLB10 sp016699635	TACGGAGGATGCAAGCGTTATCCGGATTTATTGGGTTTAAAGGGTGCGTAGGCGGACTAATAAGTCAGTGGTGAAAACCTGCAGCTTAAC	d__Bacteria; p__Bacteroidota; c__Bacteroidia; o__Bacteroidales; f__Bacteroidetes_vadinHA17; g__Bacteroidetes_vadinHA17
OTU_70	Prevalence					12.81	High quality genome	100	GB_GCA_016704395.1	d__Bacteria;p__Bacteroidota;c__Bacteroidia;o__Chitinophagales;f__Saprospiraceae;g__OLB9;s__OLB9 sp016717105	TACGGAGGGTGCAAGCGTTATCCGGAATCACTGGGTTTAAAGGGTGCGTAGGCGGAAATTTAAGTCAGTGGTGAAATCTTGTCGCTTAAC	d__Bacteria; p__Bacteroidota; c__Bacteroidia; o__Chitinophagales; f__Saprospiraceae; g__uncultured
OTU_71	Prevalence	100	0.06	1774.142.Skin.Puer	Animal_surface	7.71	High quality genome	100	GB_GCA_016713305.1	d__Bacteria;p__Proteobacteria;c__Gammaproteobacteria;o__Burkholderiales;f__Ga0077523;g__Ga0077526;s__Ga0077526 sp016713305	TACGTAGGGTGCAAGCGTTAATCGGAATTACTGGGCGTAAAGCGTGCGCAGGCGGACTTTTAAGCCAGATGTGAAAGCCCCGAGCTTAAC	d__Bacteria; p__Proteobacteria; c__Gammaproteobacteria; o__Burkholderiales; f__Chitinimonadaceae; g__Chitinivorax
Column B: The criteria used. "Both" means the OTU was defined by Prevalence and Network; Column H: The categories of genomes from GTDB R207 The isolates which have collections in culture centers are marked with center name and strain ID ATCC: American Type Culture Collection BCRC: Bioresource Collection and Research Center CGMCC: China General Microbiological Culture Collection Center DSM: German…

## Sheet: Table S3 "Wanted list"_strength
Table S3 The "wanted list" of activated sludge at global level (Strength)
OTU	Source	Identity with EMP samples (%)	The highest abundance in EMP samples (%)	Sample name of EMP samples	Sample type of EMP samples	The highest abundance in AS samples (%)	Sequence	Taxonomy defined by Silva 138
Strength_OTU_1	Network	100	1.62	804.Julie.6	Surface_saline	5.345	TACGGAGGATCCAAGCGTTATCCGGATTTATTGGGTTTAAAGGGTGCGTAGGCGGACCCTTAAGTCAGTGGTGAAAGTTTGCAGCTCAAC	d__Bacteria; p__Bacteroidota; c__Bacteroidia; o__Bacteroidales; f__Paludibacteraceae; g__Paludibacter; s__uncultured_bacterium
Strength_OTU_2	Network	100	0.22	1883.2008.102.Crump.Artic.LTREB.main.lane2.NoIndex	Sediment_non-saline	2.18	TACGTAGGGGGCAAGCGTTGTTCGGAATTACTGGGCGTAAAGGGCGCGTAGGCGGCATGGCAAGTCGGGAGTGAAAGCCCGGGGCTCAAC	d__Bacteria; p__Acidobacteriota; c__Blastocatellia; o__DS-100; f__DS-100; g__DS-100
Strength_OTU_3	Network	100	0.06	1748.5.15.12.FI.10.V	Animal_surface	7.785	TACGTAGGTGGCAAGCGTTGTCCGGATTTATTGGGTTTAAAGGGTGCGTAGGTTGTGTTGTAAGTCAGTGGTGAAATCCGGCAGCTTAAC	d__Bacteria; p__Bacteroidota; c__Bacteroidia; o__Cytophagales; f__Microscillaceae; g__OLB12; s__uncultured_Bacteroidetes
Strength_OTU_4	Network	100	7.18	1242.ME11Apr05EB2R2	Water_non-saline	1.385	TACGGAGGATCCAAGCGTTATCCGGATTTATTGGGTTTAAAGGGTGCGTAGGCGGCCTATTAAGTCAGGGGTGAAAGACGGTGGCTCAAC	d__Bacteria; p__Bacteroidota; c__Bacteroidia; o__Sphingobacteriales; f__Sphingobacteriaceae
Strength_OTU_5	Network	100	6.06	905.SA.Station.2.tF	Sediment_saline	3.34	TACGTAGGTGGCAAGCGTTGTCCGGATTTATTGGGCGTAAAGCGAGCGCAGGCGGTTCCTTAAGTCTGATGTGAAAGCCCACGGCTCAAC	d__Bacteria; p__Firmicutes; c__Bacilli; o__Lactobacillales; f__Carnobacteriaceae; g__Trichococcus
Strength_OTU_6	Network	100	2.24	1883.2009.328.Crump.Artic.LTREB.main.lane3.NoIndex	Surface_non-saline	1.73	TACAGAGGTGGCAAGCGTTGTTCGGAATTACTGGGCGTAAAGGGCGCGTAGGCGGCCTTGTAAGTCTCGTGTGAAAGCCCTCGGCTTAAC	d__Bacteria; p__Acidobacteriota; c__Vicinamibacteria; o__Subgroup_17; f__Subgroup_17; g__Subgroup_17; s__metagenome
Strength_OTU_7	Network	100	1.34	940.CR.46.Ventral	Animal_surface	14.05	TACGTAGGGTGCGAGCGTTAATCGGAATTACTGGGCGTAAAGCGTGCGCAGGCGGTTCGTTAAGTCTGATGTGAAAGCCCCGGGCTCAAC	d__Bacteria; p__Proteobacteria; c__Gammaproteobacteria; o__Burkholderiales; f__SC-I-84; g__SC-I-84
Strength_OTU_8	Network	100	0.1	755.INA.24.08.11.lane1.NoIndex.L001	Water_non-saline	0.625	TACAGAGGTCCCAAGCGTTGTTCGGATTTACTGGGCGTAAAGGGTGCGTAGGTGGTAGGGTAAGTTCAAGGTGAAAGCTTCGGGCTCAAC	d__Bacteria; p__Verrucomicrobiota; c__Verrucomicrobiae; o__Pedosphaerales; f__Pedosphaeraceae; g__DEV114; s__metagenome
Strength_OTU_9	Network	100	0.2	1526.Stillton0R3	Soil_non-saline	1.87	TACGGAGGGGGCAAGCGTTACTCGGAATTATTGGGCGTAAAGGGCGCGTAGGCGGTTCCGTGCGTCGGAGGTGAAATCCCCGGGCTTAAC	d__Bacteria; p__Acidobacteriota; c__Holophagae; o__Subgroup_7; f__Subgroup_7; g__Subgroup_7; s__uncultured_Acidobacteriales
Strength_OTU_10	Both	100	0.36	2382.SH007.C6.RH.2.507.rhizo.4.12.lane7.NoIndex.L007.sequences	Plant_rhizosphere	9.865	TACGAAGGTGGCAAGCGTTGTTCGGATTCACTGGGCGTACAGGGTGTGTAGGCGGTTTGGTAAGCCTTCTGTTAAAGCTTCGGGCCCAAC	d__Bacteria; p__Nitrospirota; c__Nitrospiria; o__Nitrospirales; f__Nitrospiraceae; g__Nitrospira
Strength_OTU_11	Both	100	0.52	1521.230.1.s.7.1.sequences	Water_non-saline	2.02	TACGAAGGGGGCTAGCGTTGTTCGGATTTACTGGGCGTAAAGCGCGTGTAGGCGGACTGGAAAGTTGGGGGTGAAATCCCGAGGCTCAAC	d__Bacteria; p__Proteobacteria; c__Alphaproteobacteria; o__Caulobacterales; f__Hyphomonadaceae; g__SWB02
Strength_OTU_12	Network		0.26	2382.SH004.C1.RH.2.407.rhizo.4.12.lane7.NoIndex.L007.sequences	Plant_rhizosphere	2.85	TACGTAGGTGTCAAGCGTTGTCCGGATTTATTGGGCGTAAAGCGCCCGCAGGCGGCTTGCCAAGTTCGATGTGAAATCTCCCGGCTCAAC	d__Bacteria; p__Chloroflexi; c__OLB14; o__OLB14; f__OLB14; g__OLB14; s__uncultured_bacterium
Strength_OTU_13	Network	100	1.84	1883.2011.097.Crump.Artic.LTREB.main.lane3.NoIndex	Water_non-saline	2.965	TACGAAGGGGGCTAGCGTTGCTCGGAATTACTGGGCGTAAAGGGCGCGTAGGCGGATAGTTTAGTCAGAGGTGAAAGCCCAGGGCTCAAC	d__Bacteria; p__Proteobacteria; c__Alphaproteobacteria; o__Caulobacterales; f__Caulobacteraceae; g__Phenylobacterium
Strength_OTU_14	Network	100	0.08	1674.McG.P110714Hi2	Soil_non-saline	0.615	TACGTAGGCAGCAAACGTTGTTCGGAATTACTGGGCGTAAAGAGTGTGTAGGCGGTCCTGTAAGATTGGTGTGAAATCTCCCGGCTTAAC	d__Bacteria; p__Acidobacteriota; c__Acidobacteriae; o__Elev-16S-1166; f__Elev-16S-1166; g__Elev-16S-1166
Strength_OTU_15	Prevalence	100	0.64	945.P5.H1.lane2.NoIndex.L002	Water_non-saline	14.545	TACGTAGGGTGCGAGCGTTAATCGGAATTACTGGGCGTAAAGCGTGCGCAGGCGGTTTGGTAAGTCAGATGTGAAATCCCCGGGCTCAAC	d__Bacteria; p__Proteobacteria; c__Gammaproteobacteria; o__Burkholderiales; f__Rhodocyclaceae; g__Candidatus_Accumulibacter
Strength_OTU_16	Prevalence	100	4.42	945.P12.G12.lane5.NoIndex.L005	Water_non-saline	10.97	TACGGAGGGTGCAAGCGTTATCCGGATTCACTGGGTTTAAAGGGTGCGTAGGTGGGTTGGTAAGTCAGTGGTGAAATCCCCGAGCTTAAC	d__Bacteria; p__Bacteroidota; c__Bacteroidia; o__Chitinophagales; f__Chitinophagaceae; g__Terrimonas
Strength_OTU_17	Prevalence	100	0.68	1883.2008.419.Crump.Artic.LTREB.main.lane2.NoIndex	Surface_non-saline	5.26	GACAGAGGGTGCAAACGTTGTTCGGAATTACTGGGCGTAAAGCGCGTGTAGGCTGCTTGGAAAGTCGGATGTGAAAGCCCTGGGCTCAAC	d__Bacteria; p__Myxococcota; c__Polyangia; o__Polyangiales; f__Polyangiaceae
Strength_OTU_18	Prevalence	100	5.5	945.P7.D7.lane2.NoIndex.L002	Water_non-saline	1.93	TACAGAGGTCTCAAGCGTTGTTCGGAATCACTGGGCGTAAAGGGTGCGTAGGTGGCGTGGTAAGTCAGATGTGAAAGCCCGGGGCTCAAC	d__Bacteria; p__Verrucomicrobiota; c__Verrucomicrobiae; o__Verrucomicrobiales; f__Verrucomicrobiaceae; g__Prosthecobacter
Strength_OTU_19	Prevalence	100	3.88	1521.230.7.s.7.1.sequences	Water_non-saline	2.2	TACGAAGGGGGCTAGCGTTGTTCGGAATTACTGGGCGTAAAGCGCACGTAGGCGGGTTTGTAAGTAGGGGGTGAAATCCCAGGGCTCAAC	d__Bacteria; p__Proteobacteria; c__Alphaproteobacteria; o__Caulobacterales; f__Hyphomonadaceae; g__Hirschia
Strength_OTU_20	Prevalence	100	1.74	1034.ZKH2	Soil_non-saline	6.42	TACGTATGGGGCAAGCGTTGTTCGGAATTATTGGGCGTAAAGGGCTCGCAGGTGGTTTGTTAAGTTGGTGGTTTAATCTCTGGGCTCAAC	d__Bacteria; p__Spirochaetota; c__Leptospirae; o__Leptospirales; f__Leptospiraceae; g__Turneriella; s__Turneriella_parva
Strength_OTU_21	Prevalence	100	4.36	1694.St3E2.r.EMPbird.v4.NoIndex.L001	Animal_surface	2.9	TACGGAGGGGGCTAGCGTTGTTCGGAATTACTGGGCGTAAAGCGCACGTAGGCGGACTGGAAAGTCAGAGGTGAAATCCCAGGGCTCAAC	d__Bacteria; p__Proteobacteria; c__Alphaproteobacteria; o__Rhodobacterales; f__Rhodobacteraceae
Strength_OTU_22	Prevalence	100	1.52	945.P5.F12.lane2.NoIndex.L002	Water_non-saline	9.955	GACGAAGGATGCAAGCGTTATCCGGATTCATTGGGTTTAAAGGGTGCGTAGGCGGACTTGTAAGTCAGTGGTGAAATCTCTTTGCTTAAC	d__Bacteria; p__Bacteroidota; c__Bacteroidia; o__Sphingobacteriales; f__env.OPS_17; g__env.OPS_17; s__uncultured_bacterium
Strength_OTU_23	Prevalence		0.02	945.P1.E12.lane2.NoIndex.L002	Water_non-saline	16.51	TACGAAGGGTGCGAGCGTTAATCGGAATTACTGGGCGTAAAGCGCGCGTAGGTGGTTTGGTAAGCGATATGTGAAAGCCCCGGGCTTAAC	d__Bacteria; p__Proteobacteria; c__Gammaproteobacteria; o__Oceanospirillales; f__Halomonadaceae; g__Halomonas
Strength_OTU_24	Prevalence	100	0.04	632.Northern.peatlands	Soil_non-saline	11.955	TACGAAGGGTGCAAGCGTTACTCGGAATTACTGGGCGTAAAGCGTGCGTAGGCGGTTTGTTAAGTCTGCTGTGAAAGCCCTGGGCTCAAC	d__Bacteria; p__Proteobacteria; c__Gammaproteobacteria; o__Xanthomonadales; f__Rhodanobacteraceae; g__Dokdonella
Strength_OTU_25	Prevalence	100	3.34	1526.Stillton5R2	Soil_non-saline	14.545	TACGGAGGGTGCAAGCGTTATCCGGATTCACTGGGTTTAAAGGGTGCGTAGGTGGGCAGTTAAGTCAGTGGTGAAATCTCCGGGCTTAAC	d__Bacteria; p__Bacteroidota; c__Bacteroidia; o__Chitinophagales; f__Chitinophagaceae; g__Ferruginibacter
Strength_OTU_26	Prevalence		0.04	1773.Columb.passer7.lgi	Animal_distal_gut	8.32	TACGAAGGGTGCAAGCGTTAATCGGAATTACTGGGCGTAAAGCGTGCGTAGATGGTTCACTCAGTCGGATGTGAAAGCCCCGGGCTCAAC	d__Bacteria; p__Proteobacteria; c__Gammaproteobacteria; o__Xanthomonadales; f__Rhodanobacteraceae; g__Ahniella; s__uncultured_bacterium
Strength_OTU_27	Prevalence	100	45.22	1673.MBS65.4	Sediment_saline	45.125	TACGTAGGGTGCGAGCGTTAATCGGAATTACTGGGCGTAAAGCGTGCGCAGGCGGTTATGTAAGACAGATGTGAAATCCCCGGGCTCAAC	d__Bacteria; p__Proteobacteria; c__Gammaproteobacteria; o__Burkholderiales; f__Comamonadaceae
Strength_OTU_28	Prevalence	100	0.04	1197.SE.20101018.GY.D002S.BC.382.a	Sediment_saline	18.4	TACGGAGGGTGCAAACGTTGCTCGGAATTATTGGGCGTAAAGCGCACGTAGGCGGTCCGCTAAGTCGGATGTGAAAGCCCTCGGCTTAAC	d__Bacteria; p__Myxococcota; c__Polyangia; o__Haliangiales; f__Haliangiaceae; g__Haliangium; s__uncultured_deep-sea
Strength_OTU_29	Prevalence	100	7.68	1642.MS00376	Plant_rhizosphere	25.7	TACGTAGGGTGCGAGCGTTAATCGGAATTACTGGGCGTAAAGCGTGCGCAGGCGGTTTTGTAAGACAGGCGTGAAATCCCCGGGCTCAAC	d__Bacteria; p__Proteobacteria; c__Gammaproteobacteria; o__Burkholderiales
Strength_OTU_30	Prevalence	100	2.7	1033.Antarctic.soil.5C.1.7	Soil_non-saline	10.115	TACGGAGGGTGCGAGCGTTATCCGGAATTACTGGGTTTAAAGGGTGCGTAGGCGGCTTTGTAAGTCAGGAGTGAAAGTTTGCGGCTCAAC	d__Bacteria; p__Bacteroidota; c__Bacteroidia; o__Chitinophagales; f__Saprospiraceae; g__uncultured; s__uncultured_soil
Strength_OTU_31	Prevalence	100	0.7	632.Tar.sand.2	Soil_non-saline	3.975	TACGTAGGGACCAAGCGTTGTTCGGATTTACTGGGCGTAAAGGGCGCGTAGGCGGTGCGGTAAGTCACTTGTGAAATCTCTGAGCTTAAC	d__Bacteria; p__Acidobacteriota; c__Blastocatellia; o__Blastocatellales; f__Blastocatellaceae; g__JGI_0001001-H03; s__metagenome
Strength_OTU_32	Prevalence	100	0.74	940.RD.10.Gill	Animal_surface	5.4	TACGAAGGGTGCAAGCGTTATCCGGATTCATTGGGTTTAAAGGGTGCGTAGGCGGAGCGTTAAGTCAGTGGTGAAATCCTGCAGCTCAAC	d__Bacteria; p__Bacteroidota; c__Bacteroidia; o__Flavobacteriales; f__NS9_marine_group; g__NS9_marine_group; s__metagenome
Strength_OTU_33	Prevalence	100	2.38	1642.MS00380	Plant_rhizosphere	3.73	TACGGAGGGAGCTAGCGTTGTTCGGAATTACTGGGCGTAAAGCGCACGTAGGCGGCGACTCAAGTCAGAGGTGAAAGCCCGGGGCTCAAC	d__Bacteria; p__Proteobacteria; c__Alphaproteobacteria; o__Sphingomonadales; f__Sphingomonadaceae
Strength_OTU_34	Prevalence	100	9.86	1883.2008.298.Crump.Artic.LTREB.main.lane2.NoIndex	Surface_non-saline	6.745	TACGTAGGGTGCAAGCGTTAATCGGAATTACTGGGCGTAAAGCGTGCGCAGGCGGCTTTGCAAGACAGATGTGAAATCCCCGGGCTCAAC	d__Bacteria; p__Proteobacteria; c__Gammaproteobacteria; o__Burkholderiales; f__Comamonadaceae
Strength_OTU_35	Prevalence	100	33.04	1748.4.24.12.FR.22.D	Animal_surface	25.005	TACGTAGGGTGCAAGCGTTAATCGGAATTACTGGGCGTAAAGCGTGCGCAGGCGGTTTTGTAAGACAGAGGTGAAATCCCCGGGCTCAAC	d__Bacteria; p__Proteobacteria; c__Gammaproteobacteria; o__Burkholderiales; f__Comamonadaceae
Strength_OTU_36	Prevalence	100	1.32	1056.Myr.tri.Seat.20.04K11	Animal_distal_gut	14.315	TACGGGGGGTGCAAGCGTTACTCGGAATCACTGGGCGTAAAGAGCATGTAGGCGGATTAATAAGTTTGAAGTGAAATCCTATAGCTTAAC	d__Bacteria; p__Campilobacterota; c__Campylobacteria; o__Campylobacterales; f__Arcobacteraceae; g__Arcobacter
Strength_OTU_37	Prevalence	100	41.7	940.RD.05.Ventral	Animal_surface	10.8	TACAGAGGGTGCGAGCGTTAATCGGATTTACTGGGCGTAAAGCGTGCGTAGGCGGCTGATTAAGTCGGATGTGAAATCCCTGAGCTTAAC	d__Bacteria; p__Proteobacteria; c__Gammaproteobacteria; o__Pseudomonadales; f__Moraxellaceae; g__Acinetobacter
Strength_OTU_38	Prevalence	100	0.46	1883.2008.345.Crump.Artic.LTREB.main.lane2.NoIndex	Surface_non-saline	23	TACGGAGGGTGCAAGCGTTATCCGGATTCACTGGGTTTAAAGGGTGCGTAGGCGGGCTGATAAGTCAGTGGTGAAAGCTCCGAGCTTAAC	d__Bacteria; p__Bacteroidota; c__Bacteroidia; o__Chitinophagales; f__uncultured; g__uncultured; s__uncultured_Saprospiraceae
Strength_OTU_39	Prevalence	100	0.06	1526.HCanyon1R3	Soil_non-saline	1.27	AACGTAGGAGGCGAGCGTTATCCGGAGTTACTGGGCGTAAAGCGTGCGCAGGCGGTGCCATAAGTCAGGTGTGAAAGGTTCCGGCTCAAC	d__Bacteria; p__Chloroflexi; c__Anaerolineae; o__SBR1031; f__A4b; g__A4b; s__uncultured_Chloroflexi
Strength_OTU_40	Prevalence	100	0.48	755.EF.BETA.26.05.11.lane1.NoIndex.L001	Water_non-saline	28.535	TACAGAGGGTGCAAGCGTTAATCGGAATTACTGGGCGTAAAGCGCGCGTAGGCGGTTTGTTAAGTCGGATGTGAAATCCCTGGGCTCAAC	d__Bacteria; p__Proteobacteria; c__Gammaproteobacteria; o__Pseudomonadales; f__Moraxellaceae; g__[Agitococcus]_lubricus_group
Strength_OTU_41	Prevalence	100	58.54	910.CuracaoCCA4A	Animal_corpus	15.715	TACGGAGGGTGCAAGCGTTATCCGGATTTATTGGGTTTAAAGGGTCCGTAGGCGGACTTATAAGTCAGTGGTGAAAGCCTGTCGCTTAAC	d__Bacteria; p__Bacteroidota; c__Bacteroidia; o__Flavobacteriales; f__Weeksellaceae; g__Cloacibacterium
Strength_OTU_42	Prevalence		0.02	1711.KAJ3.2	Soil_non-saline	11.07	GACGAAGGACCCAAGCGTTATCCGGATTTATTGGGTTTAAAGGGTGCGTAGGCGGGTTGTTAAGTCAGTGGTGAAAGCCTAGAGCTTAAC	d__Bacteria; p__Bacteroidota; c__Bacteroidia; o__Sphingobacteriales; f__AKYH767; g__AKYH767
Strength_OTU_43	Prevalence	100	0.7	1883.2008.307.Crump.Artic.LTREB.main.lane2.NoIndex	Surface_non-saline	2.38	TACGGAGGGAGCTAGCGTTGTTCGGAATTACTGGGCGTAAAGCGTGCGTAGGCGGTGACTCAAGTCAGAGGTGAAAGCCTGGAGCTCAAC	d__Bacteria; p__Proteobacteria; c__Alphaproteobacteria; o__Sphingomonadales; f__Sphingomonadaceae; g__uncultured
Strength_OTU_44	Prevalence	100	75.44	1773.Columb.talpa1.lgi	Animal_distal_gut	7.94	TACGTAGGGGGCTAGCGTTATCCGGAATTACTGGGCGTAAAGGGTGCGTAGGTGGTTTCTTAAGTCAGAGGTGAAAGGCTACGGCTCAAC	d__Bacteria; p__Firmicutes; c__Clostridia; o__Peptostreptococcales-Tissierellales; f__Peptostreptococcaceae; g__Romboutsia
Strength_OTU_45	Prevalence		0.42	940.RD.26.Oral	Animal_surface	12.81	TACGGAGGGTGCAAGCGTTATCCGGAATCACTGGGTTTAAAGGGTGCGTAGGCGGAAATTTAAGTCAGTGGTGAAATCTTGTCGCTTAAC	d__Bacteria; p__Bacteroidota; c__Bacteroidia; o__Chitinophagales; f__Saprospiraceae; g__uncultured
Strength_OTU_46	Prevalence	100	0.06	1774.142.Skin.Puer	Animal_surface	7.71	TACGTAGGGTGCAAGCGTTAATCGGAATTACTGGGCGTAAAGCGTGCGCAGGCGGACTTTTAAGCCAGATGTGAAAGCCCCGAGCTTAAC	d__Bacteria; p__Proteobacteria; c__Gammaproteobacteria; o__Burkholderiales; f__Chitinimonadaceae; g__Chitinivorax
Column B: The criteria used. "Both" means the OTU was defined by Prevalence and Network;

## Sheet: Table S4 "Wanted list"_loose
Table S4 The "wanted list" of activated sludge at global level (loose)
OTU	Source	Identity with EMP samples (%)	The highest abundance in EMP samples (%)	Sample name of EMP samples	Sample type of EMP samples	The highest abundance in AS samples (%)	Sequence	Taxonomy defined by Silva 138
Loose_OTU_1	Network	100	1.62	804.Julie.6	Surface_saline	5.345	TACGGAGGATCCAAGCGTTATCCGGATTTATTGGGTTTAAAGGGTGCGTAGGCGGACCCTTAAGTCAGTGGTGAAAGTTTGCAGCTCAAC	d__Bacteria; p__Bacteroidota; c__Bacteroidia; o__Bacteroidales; f__Paludibacteraceae; g__Paludibacter; s__uncultured_bacterium
Loose_OTU_2	Both	100	0.22	1883.2008.102.Crump.Artic.LTREB.main.lane2.NoIndex	Sediment_non-saline	2.18	TACGTAGGGGGCAAGCGTTGTTCGGAATTACTGGGCGTAAAGGGCGCGTAGGCGGCATGGCAAGTCGGGAGTGAAAGCCCGGGGCTCAAC	d__Bacteria; p__Acidobacteriota; c__Blastocatellia; o__DS-100; f__DS-100; g__DS-100
Loose_OTU_3	Network	100	0.06	1748.5.15.12.FI.10.V	Animal_surface	7.785	TACGTAGGTGGCAAGCGTTGTCCGGATTTATTGGGTTTAAAGGGTGCGTAGGTTGTGTTGTAAGTCAGTGGTGAAATCCGGCAGCTTAAC	d__Bacteria; p__Bacteroidota; c__Bacteroidia; o__Cytophagales; f__Microscillaceae; g__OLB12; s__uncultured_Bacteroidetes
Loose_OTU_4	Network	100	7.18	1242.ME11Apr05EB2R2	Water_non-saline	1.385	TACGGAGGATCCAAGCGTTATCCGGATTTATTGGGTTTAAAGGGTGCGTAGGCGGCCTATTAAGTCAGGGGTGAAAGACGGTGGCTCAAC	d__Bacteria; p__Bacteroidota; c__Bacteroidia; o__Sphingobacteriales; f__Sphingobacteriaceae
Loose_OTU_5	Network	100	6.06	905.SA.Station.2.tF	Sediment_saline	3.34	TACGTAGGTGGCAAGCGTTGTCCGGATTTATTGGGCGTAAAGCGAGCGCAGGCGGTTCCTTAAGTCTGATGTGAAAGCCCACGGCTCAAC	d__Bacteria; p__Firmicutes; c__Bacilli; o__Lactobacillales; f__Carnobacteriaceae; g__Trichococcus
Loose_OTU_6	Both	100	2.24	1883.2009.328.Crump.Artic.LTREB.main.lane3.NoIndex	Surface_non-saline	1.73	TACAGAGGTGGCAAGCGTTGTTCGGAATTACTGGGCGTAAAGGGCGCGTAGGCGGCCTTGTAAGTCTCGTGTGAAAGCCCTCGGCTTAAC	d__Bacteria; p__Acidobacteriota; c__Vicinamibacteria; o__Subgroup_17; f__Subgroup_17; g__Subgroup_17; s__metagenome
Loose_OTU_7	Both	100	1.34	940.CR.46.Ventral	Animal_surface	14.05	TACGTAGGGTGCGAGCGTTAATCGGAATTACTGGGCGTAAAGCGTGCGCAGGCGGTTCGTTAAGTCTGATGTGAAAGCCCCGGGCTCAAC	d__Bacteria; p__Proteobacteria; c__Gammaproteobacteria; o__Burkholderiales; f__SC-I-84; g__SC-I-84
Loose_OTU_8	Network	100	0.1	755.INA.24.08.11.lane1.NoIndex.L001	Water_non-saline	0.625	TACAGAGGTCCCAAGCGTTGTTCGGATTTACTGGGCGTAAAGGGTGCGTAGGTGGTAGGGTAAGTTCAAGGTGAAAGCTTCGGGCTCAAC	d__Bacteria; p__Verrucomicrobiota; c__Verrucomicrobiae; o__Pedosphaerales; f__Pedosphaeraceae; g__DEV114; s__metagenome
Loose_OTU_9	Network	100	0.2	1526.Stillton0R3	Soil_non-saline	1.87	TACGGAGGGGGCAAGCGTTACTCGGAATTATTGGGCGTAAAGGGCGCGTAGGCGGTTCCGTGCGTCGGAGGTGAAATCCCCGGGCTTAAC	d__Bacteria; p__Acidobacteriota; c__Holophagae; o__Subgroup_7; f__Subgroup_7; g__Subgroup_7; s__uncultured_Acidobacteriales
Loose_OTU_10	Both	100	0.36	2382.SH007.C6.RH.2.507.rhizo.4.12.lane7.NoIndex.L007.sequences	Plant_rhizosphere	9.865	TACGAAGGTGGCAAGCGTTGTTCGGATTCACTGGGCGTACAGGGTGTGTAGGCGGTTTGGTAAGCCTTCTGTTAAAGCTTCGGGCCCAAC	d__Bacteria; p__Nitrospirota; c__Nitrospiria; o__Nitrospirales; f__Nitrospiraceae; g__Nitrospira
Loose_OTU_11	Both	100	0.52	1521.230.1.s.7.1.sequences	Water_non-saline	2.02	TACGAAGGGGGCTAGCGTTGTTCGGATTTACTGGGCGTAAAGCGCGTGTAGGCGGACTGGAAAGTTGGGGGTGAAATCCCGAGGCTCAAC	d__Bacteria; p__Proteobacteria; c__Alphaproteobacteria; o__Caulobacterales; f__Hyphomonadaceae; g__SWB02
Loose_OTU_12	Network					2.85	TACGTAGGTGTCAAGCGTTGTCCGGATTTATTGGGCGTAAAGCGCCCGCAGGCGGCTTGCCAAGTTCGATGTGAAATCTCCCGGCTCAAC	d__Bacteria; p__Chloroflexi; c__OLB14; o__OLB14; f__OLB14; g__OLB14; s__uncultured_bacterium
Loose_OTU_13	Network	100	1.84	1883.2011.097.Crump.Artic.LTREB.main.lane3.NoIndex	Water_non-saline	2.965	TACGAAGGGGGCTAGCGTTGCTCGGAATTACTGGGCGTAAAGGGCGCGTAGGCGGATAGTTTAGTCAGAGGTGAAAGCCCAGGGCTCAAC	d__Bacteria; p__Proteobacteria; c__Alphaproteobacteria; o__Caulobacterales; f__Caulobacteraceae; g__Phenylobacterium
Loose_OTU_14	Network	100	0.08	1674.McG.P110714Hi2	Soil_non-saline	0.615	TACGTAGGCAGCAAACGTTGTTCGGAATTACTGGGCGTAAAGAGTGTGTAGGCGGTCCTGTAAGATTGGTGTGAAATCTCCCGGCTTAAC	d__Bacteria; p__Acidobacteriota; c__Acidobacteriae; o__Elev-16S-1166; f__Elev-16S-1166; g__Elev-16S-1166
Loose_OTU_15	Prevalence					1.51	TACGTAGGTGGCGAGCGTTGTCCGGATTTATTGGGCGTAAAGAGCCCGCAGGCGGCTTGGCAAGTTTCGAGTGAAATCTCCCGGCTCAAC	d__Bacteria; p__Chloroflexi; c__OLB14; o__OLB14; f__OLB14; g__OLB14; s__uncultured_bacterium
Loose_OTU_16	Prevalence	100	0.24	1622.UPSub.2.3	Sediment_non-saline	7.425	TACGTAGGGTGCGAGCGTTAATCGGAATTACTGGGCGTAAAGCGTGCGCAGGCGGCGCCATAAGACAGATGTGAAATCCCCGGGCTTAAC	d__Bacteria; p__Proteobacteria; c__Gammaproteobacteria; o__Burkholderiales; f__Rhodocyclaceae
Loose_OTU_17	Prevalence	100	0.64	945.P5.H1.lane2.NoIndex.L002	Water_non-saline	14.545	TACGTAGGGTGCGAGCGTTAATCGGAATTACTGGGCGTAAAGCGTGCGCAGGCGGTTTGGTAAGTCAGATGTGAAATCCCCGGGCTCAAC	d__Bacteria; p__Proteobacteria; c__Gammaproteobacteria; o__Burkholderiales; f__Rhodocyclaceae; g__Candidatus_Accumulibacter
Loose_OTU_18	Prevalence	100	4.42	945.P12.G12.lane5.NoIndex.L005	Water_non-saline	10.97	TACGGAGGGTGCAAGCGTTATCCGGATTCACTGGGTTTAAAGGGTGCGTAGGTGGGTTGGTAAGTCAGTGGTGAAATCCCCGAGCTTAAC	d__Bacteria; p__Bacteroidota; c__Bacteroidia; o__Chitinophagales; f__Chitinophagaceae; g__Terrimonas
Loose_OTU_19	Prevalence	100	0.68	1883.2008.419.Crump.Artic.LTREB.main.lane2.NoIndex	Surface_non-saline	5.26	GACAGAGGGTGCAAACGTTGTTCGGAATTACTGGGCGTAAAGCGCGTGTAGGCTGCTTGGAAAGTCGGATGTGAAAGCCCTGGGCTCAAC	d__Bacteria; p__Myxococcota; c__Polyangia; o__Polyangiales; f__Polyangiaceae
Loose_OTU_20	Prevalence	100	5.5	945.P7.D7.lane2.NoIndex.L002	Water_non-saline	1.93	TACAGAGGTCTCAAGCGTTGTTCGGAATCACTGGGCGTAAAGGGTGCGTAGGTGGCGTGGTAAGTCAGATGTGAAAGCCCGGGGCTCAAC	d__Bacteria; p__Verrucomicrobiota; c__Verrucomicrobiae; o__Verrucomicrobiales; f__Verrucomicrobiaceae; g__Prosthecobacter
Loose_OTU_21	Prevalence	100	0.02	1242.ME01Nov07EB1R2	Water_non-saline	14.455	TACGGAGGGTGCGAACGTTATCCGGAATCACTGGGTTTAAAGGGTGCGTAGGCTGTTTAATAAGTCAGTGGTGAAAGGCCGTCGCTTAAC	d__Bacteria; p__Bacteroidota; c__Bacteroidia; o__Chitinophagales; f__Saprospiraceae; g__uncultured; s__metagenome
Loose_OTU_22	Prevalence	100	3.88	1521.230.7.s.7.1.sequences	Water_non-saline	2.2	TACGAAGGGGGCTAGCGTTGTTCGGAATTACTGGGCGTAAAGCGCACGTAGGCGGGTTTGTAAGTAGGGGGTGAAATCCCAGGGCTCAAC	d__Bacteria; p__Proteobacteria; c__Alphaproteobacteria; o__Caulobacterales; f__Hyphomonadaceae; g__Hirschia
Loose_OTU_23	Prevalence	100	0.24	940.RD.26.Ventral	Animal_surface	8.5	TACGTAGGTGGCAAGCGTTGTCCGGATTTATTGGGTTTAAAGGGTGCGTAGGCGGTCCATTAAGTCAGTGGTGAAATACGGCAGCTTAAC	d__Bacteria; p__Bacteroidota; c__Bacteroidia; o__Cytophagales; f__Microscillaceae
Loose_OTU_24	Prevalence					32.69	TACGGAGGGTGCGAGCGTTATCCGGAATCACTGGGTTTAAAGGGTGCGTAGGCGGTTTGATAAGTCAGTGGTGAAAGGCCGTCGCTTAAC	d__Bacteria; p__Bacteroidota; c__Bacteroidia; o__Chitinophagales; f__Saprospiraceae; g__uncultured
Loose_OTU_25	Prevalence	100	1.74	1034.ZKH2	Soil_non-saline	6.42	TACGTATGGGGCAAGCGTTGTTCGGAATTATTGGGCGTAAAGGGCTCGCAGGTGGTTTGTTAAGTTGGTGGTTTAATCTCTGGGCTCAAC	d__Bacteria; p__Spirochaetota; c__Leptospirae; o__Leptospirales; f__Leptospiraceae; g__Turneriella; s__Turneriella_parva
Loose_OTU_26	Prevalence	100	1.78	1883.2010.313B.Crump.Artic.LTREB.main.lane3.NoIndex	Sediment_non-saline	16.41	TACGTAGGGTGCGAGCGTTAATCGGAATTACTGGGCGTAAAGCGTGCGCAGGCGGCTTTGTAAGACAGGTGTGAAATCCCCGGGCTTAAC	d__Bacteria; p__Proteobacteria; c__Gammaproteobacteria; o__Burkholderiales
Loose_OTU_27	Prevalence	100	4.36	1694.St3E2.r.EMPbird.v4.NoIndex.L001	Animal_surface	2.9	TACGGAGGGGGCTAGCGTTGTTCGGAATTACTGGGCGTAAAGCGCACGTAGGCGGACTGGAAAGTCAGAGGTGAAATCCCAGGGCTCAAC	d__Bacteria; p__Proteobacteria; c__Alphaproteobacteria; o__Rhodobacterales; f__Rhodobacteraceae
Loose_OTU_28	Prevalence	100	1.52	945.P5.F12.lane2.NoIndex.L002	Water_non-saline	9.955	GACGAAGGATGCAAGCGTTATCCGGATTCATTGGGTTTAAAGGGTGCGTAGGCGGACTTGTAAGTCAGTGGTGAAATCTCTTTGCTTAAC	d__Bacteria; p__Bacteroidota; c__Bacteroidia; o__Sphingobacteriales; f__env.OPS_17; g__env.OPS_17; s__uncultured_bacterium
Loose_OTU_29	Prevalence	100	0.24	1521.229.9.s.7.1.sequences	Water_non-saline	1.52	TACGTAGGGGGCAAACGTTGTCCGGATTTACTGGGTGTAAAGGGTGCTCAGGCGGTTTTGTAAGTCAGAAGTGAAATCCTAGGGCTTAAC	d__Bacteria; p__Bacteroidota; c__SJA-28; o__SJA-28; f__SJA-28; g__SJA-28; s__Chlorobi_bacterium
Loose_OTU_30	Prevalence					16.51	TACGAAGGGTGCGAGCGTTAATCGGAATTACTGGGCGTAAAGCGCGCGTAGGTGGTTAAGTAAGCGATCTGTGAAAGCCCCGGGCTTAAC	d__Bacteria; p__Proteobacteria; c__Gammaproteobacteria; o__Oceanospirillales; f__Halomonadaceae; g__Halomonas
Loose_OTU_31	Prevalence	100	11.16	1883.2009.334.Crump.Artic.LTREB.main.lane3.NoIndex	Water_non-saline	6.08	TACGTAGGGGGCAAGCGTTGTCCGGATTCATTGGGCGTAAAGAGCTCGTAGGCGGTTCAGTAAGTCGGGTGTGAAAGCTCCGAGCTCAAC	d__Bacteria; p__Actinobacteriota; c__Acidimicrobiia; o__Microtrichales; f__Microtrichaceae; g__IMCC26207; s__uncultured_bacterium
Loose_OTU_32	Prevalence	100	0.04	632.Northern.peatlands	Soil_non-saline	11.955	TACGAAGGGTGCAAGCGTTACTCGGAATTACTGGGCGTAAAGCGTGCGTAGGCGGTTTGTTAAGTCTGCTGTGAAAGCCCTGGGCTCAAC	d__Bacteria; p__Proteobacteria; c__Gammaproteobacteria; o__Xanthomonadales; f__Rhodanobacteraceae; g__Dokdonella
Loose_OTU_33	Prevalence	100	1.24	755.EFA.19.04.11.lane1.NoIndex.L001	Water_non-saline	1.85	TACAGAGGGTGCGAGCGTTGTCCGGAATCACTGGGCGTAAAGGGCGCGTAGGCGGCCTGGTAAGTCGGGGGTGAAACGCTGCGGCTCAAC	d__Bacteria; p__Gemmatimonadota; c__Gemmatimonadetes; o__Gemmatimonadales; f__Gemmatimonadaceae; g__uncultured; s__metagenome
Loose_OTU_34	Prevalence	100	3.34	1526.Stillton5R2	Soil_non-saline	14.545	TACGGAGGGTGCAAGCGTTATCCGGATTCACTGGGTTTAAAGGGTGCGTAGGTGGGCAGTTAAGTCAGTGGTGAAATCTCCGGGCTTAAC	d__Bacteria; p__Bacteroidota; c__Bacteroidia; o__Chitinophagales; f__Chitinophagaceae; g__Ferruginibacter
Loose_OTU_35	Prevalence	100	6.04	1774.477.Skin.Puer	Animal_surface	2.985	TACGGAGGGGGCTAGCGTTGTTCGGAATTACTGGGCGTAAAGCGCACGTAGGCGGACTGGAAAGTTGGGGGTGAAATCCCGGGGCTCAAC	d__Bacteria; p__Proteobacteria; c__Alphaproteobacteria; o__Rhodobacterales; f__Rhodobacteraceae
Loose_OTU_36	Prevalence					25.415	TACGGAGGGTGCGAGCGTTAATCGGAATTACTGGGCGTAAAGCGTGCGTAGGCGGTTTGGTCAGTCAGCCGTGAAAGCCCCGGGCTTAAC	d__Bacteria; p__Proteobacteria; c__Gammaproteobacteria; o__Competibacterales; f__Competibacteraceae; g__Candidatus_Competibacter; s__uncultured_bacterium
Loose_OTU_37	Prevalence					8.32	TACGAAGGGTGCAAGCGTTAATCGGAATTACTGGGCGTAAAGCGTGCGTAGATGGTTCGCTAAGTCGGATGTGAAAGCCCCGGGCTCAAC	d__Bacteria; p__Proteobacteria; c__Gammaproteobacteria; o__Xanthomonadales; f__Rhodanobacteraceae; g__Ahniella
Loose_OTU_38	Prevalence	100	45.22	1673.MBS65.4	Sediment_saline	45.125	TACGTAGGGTGCGAGCGTTAATCGGAATTACTGGGCGTAAAGCGTGCGCAGGCGGTTATGTAAGACAGATGTGAAATCCCCGGGCTCAAC	d__Bacteria; p__Proteobacteria; c__Gammaproteobacteria; o__Burkholderiales; f__Comamonadaceae
Loose_OTU_39	Prevalence	100	0.04	1197.SE.20101018.GY.D002S.BC.382.a	Sediment_saline	18.4	TACGGAGGGTGCAAACGTTGCTCGGAATTATTGGGCGTAAAGCGCACGTAGGCGGTCCGCTAAGTCGGATGTGAAAGCCCTCGGCTTAAC	d__Bacteria; p__Myxococcota; c__Polyangia; o__Haliangiales; f__Haliangiaceae; g__Haliangium; s__uncultured_deep-sea
Loose_OTU_40	Prevalence	100	7.68	1642.MS00376	Plant_rhizosphere	25.7	TACGTAGGGTGCGAGCGTTAATCGGAATTACTGGGCGTAAAGCGTGCGCAGGCGGTTTTGTAAGACAGGCGTGAAATCCCCGGGCTCAAC	d__Bacteria; p__Proteobacteria; c__Gammaproteobacteria; o__Burkholderiales
Loose_OTU_41	Prevalence	100	2.24	755.SSFB.L3.D20.21.06.11.lane1.NoIndex.L001	Soil_non-saline	0.965	TACGGGGGGGGCAAGCGTTGTTCGGAATTACTGGGCGTAAAGGGCTCGTAGGCGGCCAACTAAGTCATACGTGAAATCCCTCGGCTTAAC	d__Bacteria; p__Acidobacteriota; c__Vicinamibacteria; o__Vicinamibacterales; f__uncultured; g__uncultured
Loose_OTU_42	Prevalence	100	2.7	1033.Antarctic.soil.5C.1.7	Soil_non-saline	10.115	TACGGAGGGTGCGAGCGTTATCCGGAATTACTGGGTTTAAAGGGTGCGTAGGCGGCTTTGTAAGTCAGGAGTGAAAGTTTGCGGCTCAAC	d__Bacteria; p__Bacteroidota; c__Bacteroidia; o__Chitinophagales; f__Saprospiraceae; g__uncultured; s__uncultured_soil
Loose_OTU_43	Prevalence	100	0.88	1035.UQ361	Soil_non-saline	14.14	TACGGAGGGTGCAAGCGTTATCCGGAATCACTGGGTTTAAAGGGTGCGTAGGCGGAATATTAAGTCAGTGGTGAAAGCCTGTCGCTTAAC	d__Bacteria; p__Bacteroidota; c__Bacteroidia; o__Chitinophagales; f__Saprospiraceae; g__uncultured
Loose_OTU_44	Prevalence	100	0.24	2382.RU006.C181.RH.1.778.root.9.12.lane7.NoIndex.L007.sequences	Plant_rhizosphere	1.32	AACGTAGGAGACAAACGTTATCCGGAGTTACTGGGCGTAAAGGGCGTGTAGGTGGTTTTGTAAGTCTGGCGTGAAATATCTCGGCTTAAC	d__Bacteria; p__Chloroflexi; c__Anaerolineae; o__SBR1031; f__A4b; g__A4b; s__wastewater_metagenome
Loose_OTU_45	Prevalence	100	1.1	1242.ME13Aug01EB2R3	Water_non-saline	4.835	TACGTAGGGTGCAAGCGTTAATCGGAATTACTGGGCGTAAAGCGTGCGCAGGCGGTTGTGCAAGACAGGTGTGAAATCCCCGGGCTTAAC	d__Bacteria; p__Proteobacteria; c__Gammaproteobacteria; o__Burkholderiales
Loose_OTU_46	Prevalence	100	2.88	1521.228.11.s.7.1.sequences	Water_non-saline	9.05	TACGGAGGATCCAAGCGTTATCCGGATTTATTGGGTTTAAAGGGTGCGTAGGCGGATAAATAAGTCAGTGGTGAAAGCCTGCAGCTTAAC	d__Bacteria; p__Bacteroidota; c__Bacteroidia; o__Sphingobacteriales
Loose_OTU_47	Prevalence	100	0.64	1883.2009.334.Crump.Artic.LTREB.main.lane3.NoIndex	Water_non-saline	3.095	TACGTAGGGAGCAAGCGTTGTCCGGATTTATTGGGCGTAAAGAGCTCGTAGGCGGTTCCGTAAGTCGAGTGTGAAAAATCTGGGCTCAAC	d__Bacteria; p__Actinobacteriota; c__Acidimicrobiia; o__Microtrichales; f__Microtrichaceae; g__uncultured; s__metagenome
Loose_OTU_48	Prevalence	100	0.7	632.Tar.sand.2	Soil_non-saline	3.975	TACGTAGGGACCAAGCGTTGTTCGGATTTACTGGGCGTAAAGGGCGCGTAGGCGGTGCGGTAAGTCACTTGTGAAATCTCTGAGCTTAAC	d__Bacteria; p__Acidobacteriota; c__Blastocatellia; o__Blastocatellales; f__Blastocatellaceae; g__JGI_0001001-H03; s__metagenome
Loose_OTU_49	Prevalence	100	0.74	940.RD.10.Gill	Animal_surface	5.4	TACGAAGGGTGCAAGCGTTATCCGGATTCATTGGGTTTAAAGGGTGCGTAGGCGGAGCGTTAAGTCAGTGGTGAAATCCTGCAGCTCAAC	d__Bacteria; p__Bacteroidota; c__Bacteroidia; o__Flavobacteriales; f__NS9_marine_group; g__NS9_marine_group; s__metagenome
Loose_OTU_50	Prevalence	100	0.8	1521.68.W.s.6.1.sequences	Water_non-saline	1.6	TACGTAGGGAGCGAGCGTTGTCCGGAATCATTGGGCGTAAAGAGCATGTAGGTGGATCAATTAGTCTGCTGTGAAAGTCAAAGGCTCAAC	d__Bacteria; p__Actinobacteriota; c__Thermoleophilia; o__Solirubrobacterales; f__67-14; g__67-14; s__Solirubrobacterales_bacterium
Loose_OTU_51	Prevalence	100	2.38	1642.MS00380	Plant_rhizosphere	3.73	TACGGAGGGAGCTAGCGTTGTTCGGAATTACTGGGCGTAAAGCGCACGTAGGCGGCGACTCAAGTCAGAGGTGAAAGCCCGGGGCTCAAC	d__Bacteria; p__Proteobacteria; c__Alphaproteobacteria; o__Sphingomonadales; f__Sphingomonadaceae
Loose_OTU_52	Prevalence	100	0.48	1883.2008.437.Crump.Artic.LTREB.main.lane2.NoIndex	Surface_non-saline	1.65	TACGAAGGGGGCTAGCGTTGTTCGGATTTACTGGGCGTAAAGCGCGTGTAGGCGGGTCGTTAAGTTGGGGGTGAAATCCCGGAGCTCAAC	d__Bacteria; p__Proteobacteria; c__Alphaproteobacteria; o__Caulobacterales; f__Hyphomonadaceae; g__SWB02
Loose_OTU_53	Prevalence	100	0.9	1030.TVF.2004.Loc3.D0.Rep1	Soil_non-saline	4.12	TACGTAGGGTGCGAGCGTTAATCGGAATTACTGGGCGTAAAGCGTGCGCAGGCGGTTACATAAGACAGATGTGAAATCCCCGGGCTTAAC	d__Bacteria; p__Proteobacteria; c__Gammaproteobacteria; o__Burkholderiales
Loose_OTU_54	Prevalence	100	0.36	925.IJ1x	Surface_non-saline	8.92	TACGTAGGGTGCGAGCGTTAATCGGAATTACTGGGCGTAAAGCGTGCGCAGGCGGTCTTGTAAGACAGTCGTGAAAGCCCCGGGCTTAAC	d__Bacteria; p__Proteobacteria; c__Gammaproteobacteria; o__Burkholderiales; f__Sutterellaceae; g__AAP99; s__uncultured_bacterium
Loose_OTU_55	Prevalence	100	0.68	1526.Stillton4R3	Soil_non-saline	7.18	TACGTAGGGTGCGAGCGTTAATCGGAATTACTGGGCGTAAAGGGTGCGCAGGCGGTTCTGTAAGTCAGATGTGAAATCCCCGGGCTTAAC	d__Bacteria; p__Proteobacteria; c__Gammaproteobacteria; o__Burkholderiales; f__Nitrosomonadaceae; g__Nitrosomonas
Loose_OTU_56	Prevalence	100	0.02	945.P2.D11.lane2.NoIndex.L002	Water_non-saline	8.89	TACGGAGGGTGCGAGCGTTATCCGGAATTACTGGGTTTAAAGGGTGCGTAGGCGGATGATTAAGTCTAAGGTGAAAGTTTGTCGCTTAAC	d__Bacteria; p__Bacteroidota; c__Bacteroidia; o__Chitinophagales; f__Saprospiraceae; g__uncultured
Loose_OTU_57	Prevalence	100	9.86	1883.2008.298.Crump.Artic.LTREB.main.lane2.NoIndex	Surface_non-saline	6.745	TACGTAGGGTGCAAGCGTTAATCGGAATTACTGGGCGTAAAGCGTGCGCAGGCGGCTTTGCAAGACAGATGTGAAATCCCCGGGCTCAAC	d__Bacteria; p__Proteobacteria; c__Gammaproteobacteria; o__Burkholderiales; f__Comamonadaceae
Loose_OTU_58	Prevalence	100	33.04	1748.4.24.12.FR.22.D	Animal_surface	25.005	TACGTAGGGTGCAAGCGTTAATCGGAATTACTGGGCGTAAAGCGTGCGCAGGCGGTTTTGTAAGACAGAGGTGAAATCCCCGGGCTCAAC	d__Bacteria; p__Proteobacteria; c__Gammaproteobacteria; o__Burkholderiales; f__Comamonadaceae
Loose_OTU_59	Prevalence	100	0.76	940.RD.19.Ventral	Animal_surface	4.755	TACGGAGGGTGCGAGCGTTATCCGGAATCACTGGGTTTAAAGGGTGCGTAGGCGGCGAGGTAAGTCAGTTGTGAAATTCCCCGGCTCAAC	d__Bacteria; p__Bacteroidota; c__Bacteroidia; o__Chitinophagales; f__Saprospiraceae; g__uncultured; s__wastewater_metagenome
Loose_OTU_60	Prevalence	100	7.3	638.ELB15.111810.2	Water_non-saline	3.035	TACGGAGGGTGCAAGCGTTATCCGGAATCACTGGGTTTAAAGGGTGCGTAGGCGGTCTTGTAAGTCAGTCGTGAAATCGCTGGGCTCAAC	d__Bacteria; p__Bacteroidota; c__Bacteroidia; o__Chitinophagales; f__Saprospiraceae; g__uncultured; s__metagenome
Loose_OTU_61	Prevalence	100	0.2	1883.2010.294A.Crump.Artic.LTREB.main.lane3.NoIndex	Surface_non-saline	3.545	TACGGGGGGGGCAAGCGTTGTTCGGAATTACTGGGCGTAAAGCGCGTGTAGGCGGCTTTTTAAGTCAGACGTGAAAGCCCTAGGCTTAAC	d__Bacteria
Loose_OTU_62	Prevalence	100	0.66	1883.2007.272.Crump.Artic.LTREB.main.lane2.NoIndex	Surface_non-saline	18.325	TACGGAGGGTGCAAGCGTTATCCGGAATCACTGGGTTTAAAGGGTGCGTAGGCGGCTAAATAAGTCAGTGGTGAAAGGCCGTGGCTTAAC	d__Bacteria; p__Bacteroidota; c__Bacteroidia; o__Chitinophagales; f__Saprospiraceae; g__uncultured
Loose_OTU_63	Prevalence	100	0.04	1883.2007.09.Crump.Artic.LTREB.main.lane1.NoIndex	Surface_non-saline	0.935	TACAGAGGGTGCAAACGTTGCTCGGAATTATTGGGCGTAAAGCGCGTGTAGGCGGTCTCGTAAGTCGACTGTGAAAGCCCTTGGCTCAAC	d__Bacteria; p__Myxococcota; c__Myxococcia; o__Myxococcales; f__Myxococcaceae; g__P3OB-42
Loose_OTU_64	Prevalence	100	1.26	1721.R4T	Soil_non-saline	1.86	TACGAAGGGGGCTAGCGTTGCTCGGAATCACTGGGCGTAAAGGGTGCGTAGGCGGGTTTTTAAGTCAGGGGTGAAATCCTGGAGCTCAAC	d__Bacteria; p__Proteobacteria; c__Alphaproteobacteria; o__Rhizobiales; f__Xanthobacteraceae; g__Bradyrhizobium
Loose_OTU_65	Prevalence	100	1.32	1056.Myr.tri.Seat.20.04K11	Animal_distal_gut	14.315	TACGGGGGGTGCAAGCGTTACTCGGAATCACTGGGCGTAAAGAGCATGTAGGCGGATTAATAAGTTTGAAGTGAAATCCTATAGCTTAAC	d__Bacteria; p__Campilobacterota; c__Campylobacteria; o__Campylobacterales; f__Arcobacteraceae; g__Arcobacter
Loose_OTU_66	Prevalence	100	0.04	807.BG.F.11.b	Sediment_non-saline	7.14	TACGGAGGGTGCAAGCGTTATCCGGAATCACTGGGTTTAAAGGGTGCGTAGGCGGCGCGATAAGTCAGTTGTGAAATTCCCCGGCTTAAC	d__Bacteria; p__Bacteroidota; c__Bacteroidia; o__Chitinophagales; f__Saprospiraceae; g__uncultured
Loose_OTU_67	Prevalence	100	0.02	755.EF.GAMMA.02.06.11.lane1.NoIndex.L001	Water_non-saline	3.475	TACGGAGGGTGCAAGCGTTATCCGGATTCACTGGGTTTAAAGGGTGCGTAGGTGGCTTTGTAAGTCAGTGGTGAAAGCTCGGAGCTCAAC	d__Bacteria; p__Bacteroidota; c__Bacteroidia; o__Chitinophagales; f__37-13; g__37-13
Loose_OTU_68	Prevalence	100	41.7	940.RD.05.Ventral	Animal_surface	10.8	TACAGAGGGTGCGAGCGTTAATCGGATTTACTGGGCGTAAAGCGTGCGTAGGCGGCTGATTAAGTCGGATGTGAAATCCCTGAGCTTAAC	d__Bacteria; p__Proteobacteria; c__Gammaproteobacteria; o__Pseudomonadales; f__Moraxellaceae; g__Acinetobacter
Loose_OTU_69	Prevalence	100	0.8	755.LSSF.BETA.D1.08.07.11.lane1.NoIndex.L001	Soil_non-saline	2.375	TACGGAGGGTGCAAACGTTGCTCGGAATCATTGGGCGTAAAGCGCACGTAGGCGGCGAAGCAAGTTGGGTGTGAAAGCCCTGGGCTCAAC	d__Bacteria; p__Myxococcota; c__Polyangia; o__Nannocystales; f__Nannocystaceae; g__Nannocystis
Loose_OTU_70	Prevalence	100	6.6	1883.2008.43.Crump.Artic.LTREB.main.lane2.NoIndex	Surface_non-saline	2.49	TACGGAGGGTGCAAGCGTTATCCGGAATCACTGGGTTTAAAGGGTGCGTAGGCGGTTTGATAAGTCAGAGGTGAAAGCTAGCAGCTTAAC	d__Bacteria; p__Bacteroidota; c__Bacteroidia; o__Chitinophagales; f__Saprospiraceae; g__Haliscomenobacter
Loose_OTU_71	Prevalence					4.245	TACGGAAGGTGCGAGCGTTAATCGGAATTACTGGGCGTAAAGCGCACGTAGGTGGCTTGGTAAGTCGGATGTGAAAGCCCCGGGCTCAAC	d__Bacteria; p__Proteobacteria; c__Gammaproteobacteria; o__Cellvibrionales; f__Spongiibacteraceae; g__BD1-7_clade
Loose_OTU_72	Prevalence	100	0.1	1521.330.8.s.7.1.sequences	Water_non-saline	2.075	GACAGAGGGTGCAAACGTTGTTCGGAATTACTGGGCGTAAAGCGTGTGTAGGCGGCCAGGTAAGTTGGATGTGAAAGCCCGGGGCTCAAC	d__Bacteria; p__Myxococcota; c__Polyangia; o__Polyangiales; f__Polyangiaceae; g__Pajaroellobacter
Loose_OTU_73	Prevalence	100	0.46	1883.2008.345.Crump.Artic.LTREB.main.lane2.NoIndex	Surface_non-saline	23	TACGGAGGGTGCAAGCGTTATCCGGATTCACTGGGTTTAAAGGGTGCGTAGGCGGGCTGATAAGTCAGTGGTGAAAGCTCCGAGCTTAAC	d__Bacteria; p__Bacteroidota; c__Bacteroidia; o__Chitinophagales; f__uncultured; g__uncultured; s__uncultured_Saprospiraceae
Loose_OTU_74	Prevalence	100	88.78	940.W.01	Animal_distal_gut	3.26	TACGGAGGGTGCAAGCGTTAATCGGAATTACTGGGCGTAAAGCGCACGCAGGCGGTTGGATAAGTTAGATGTGAAAGCCCCGGGCTCAAC	d__Bacteria; p__Proteobacteria; c__Gammaproteobacteria; o__Aeromonadales; f__Aeromonadaceae; g__Aeromonas
Loose_OTU_75	Prevalence	100	0.06	1526.HCanyon1R3	Soil_non-saline	1.27	AACGTAGGAGGCGAGCGTTATCCGGAGTTACTGGGCGTAAAGCGTGCGCAGGCGGTGCCATAAGTCAGGTGTGAAAGGTTCCGGCTCAAC	d__Bacteria; p__Chloroflexi; c__Anaerolineae; o__SBR1031; f__A4b; g__A4b; s__uncultured_Chloroflexi
Loose_OTU_76	Prevalence	100	0.22	1642.MS00246	Soil_non-saline	2.395	AACGTAGGAGGCAAGCGTTATCCGGATTCACTGGGCGTAAAGCGCGTGCAGGCGGTTCGGTAAGTTGGGCGTGAAATCTCCTGGCTTAAC	d__Bacteria; p__Chloroflexi; c__Anaerolineae; o__Anaerolineales; f__Anaerolineaceae; g__uncultured
Loose_OTU_77	Prevalence	100	0.48	755.EF.BETA.26.05.11.lane1.NoIndex.L001	Water_non-saline	28.535	TACAGAGGGTGCAAGCGTTAATCGGAATTACTGGGCGTAAAGCGCGCGTAGGCGGTTTGTTAAGTCGGATGTGAAATCCCTGGGCTCAAC	d__Bacteria; p__Proteobacteria; c__Gammaproteobacteria; o__Pseudomonadales; f__Moraxellaceae; g__[Agitococcus]_lubricus_group
Loose_OTU_78	Prevalence	100	0.74	1035.UQ382	Soil_non-saline	2.175	TACGGAGGGTGCAAGCGTTATCCGGATTTACTGGGTTTAAAGGGTGCGTAGGCGGGCCTTTAAGTCAGTGGTGAAATCTCCCGGCTTAAC	d__Bacteria; p__Bacteroidota; c__Bacteroidia; o__Chitinophagales; f__Chitinophagaceae
Loose_OTU_79	Prevalence	100	58.54	910.CuracaoCCA4A	Animal_corpus	15.715	TACGGAGGGTGCAAGCGTTATCCGGATTTATTGGGTTTAAAGGGTCCGTAGGCGGACTTATAAGTCAGTGGTGAAAGCCTGTCGCTTAAC	d__Bacteria; p__Bacteroidota; c__Bacteroidia; o__Flavobacteriales; f__Weeksellaceae; g__Cloacibacterium
Loose_OTU_80	Prevalence	100	0.22	1883.2010.1.Crump.Artic.LTREB.main.lane3.NoIndex	Sediment_non-saline	2.32	TACGAAGGGTGCAAGCGTTAATCGGAATTACTGGGCGTAAAGGGTGCGTAGGCGGCCTTTTAAGTCGGATGTGAAATCCCCGGGCTCAAC	d__Bacteria; p__Proteobacteria; c__Gammaproteobacteria; o__Xanthomonadales; f__Rhodanobacteraceae; g__uncultured; s__metagenome
Loose_OTU_81	Prevalence	100	3.54	1883.2008.155.Crump.Artic.LTREB.main.lane2.NoIndex	Surface_non-saline	2.265	TACGTAGGGACCAAGCGTTGTTCGGATTTACTGGGCGTAAAGGGCGCGTAGGCGGCTTGACAAGTCACTTGTGAAATCTCCGGGCTTAAC	d__Bacteria; p__Acidobacteriota; c__Blastocatellia; o__Blastocatellales; f__Blastocatellaceae; g__JGI_0001001-H03
Loose_OTU_82	Prevalence	100	1.76	846.Fagna24102011Soil15A3	Soil_non-saline	1.69	TACAGAGGTCCCAAGCGTTGTTCGGATTCACTGGGCGTAAAGGGTGCGTAGGCGGTCGGGTAAGTCTGACGTGAAATCTTCAAGCTCAAC	d__Bacteria; p__Verrucomicrobiota; c__Verrucomicrobiae; o__Pedosphaerales; f__Pedosphaeraceae; g__uncultured; s__metagenome
Loose_OTU_83	Prevalence	100	0.24	1883.2008.433.Crump.Artic.LTREB.main.lane2.NoIndex	Sediment_non-saline	16.045	TACGGAGGGTGCAAGCGTTATCCGGAATCACTGGGTTTAAAGGGTGCGTAGGCGGCTTAGTAAGTCAGTGGTGAAAGGCTGTGGCTTAAC	d__Bacteria; p__Bacteroidota; c__Bacteroidia; o__Chitinophagales; f__Saprospiraceae; g__uncultured
Loose_OTU_84	Prevalence					9.045	TACGTAGGGTGCGAGCGTTGTCCGGAATTATTGGGCGTAAAGAGCTTGTAGGCGGTTTGTCGCGTCTGCAGTGAAAATCCGGGGCTCAAC	d__Bacteria; p__Actinobacteriota; c__Actinobacteria; o__Micrococcales; f__Intrasporangiaceae
Loose_OTU_85	Prevalence	100	0.44	807.E.F.10.b	Sediment_non-saline	4.52	TACGGAGGGTGCAAGCGTTATCCGGAATCACTGGGTGTAAAGGGTGCGTAGGCGGCCTGTTAAGTCAGGAGTGAAAGGCCACAGCTTAAC	d__Bacteria; p__Bacteroidota; c__Bacteroidia; o__Chitinophagales; f__Saprospiraceae; g__uncultured
Loose_OTU_86	Prevalence					11.07	GACGAAGGACCCAAGCGTTATCCGGATTTATTGGGTTTAAAGGGTGCGTAGGCGGGTTGTTAAGTCAGTGGTGAAAGCCTAGAGCTTAAC	d__Bacteria; p__Bacteroidota; c__Bacteroidia; o__Sphingobacteriales; f__AKYH767; g__AKYH767
Loose_OTU_87	Prevalence	100	0.62	1242.ME17Aug10EB1R1	Water_non-saline	5.785	TACGAAGGGGGCTAGCGTTGTTCGGAATTACTGGGCGTAAAGCGCGCGTAGGCGGTTTTACAAGCCAGAGGTGAAATGCCTGAGCTCAAC	d__Bacteria; p__Proteobacteria; c__Alphaproteobacteria; o__Rhizobiales; f__A0839; g__A0839
Loose_OTU_88	Prevalence	100	3.34	807.BG.S.12.b	Sediment_non-saline	15.585	TACGAAGGTGGCAAGCGTTGTTCGGATTTACTGGGCGTACAGGGAGCGTAGGCGGTTGGGTAAGCCCTCCGTGAAATCTCCGGGCCTAAC	d__Bacteria; p__Nitrospirota; c__Nitrospiria; o__Nitrospirales; f__Nitrospiraceae; g__Nitrospira
Loose_OTU_89	Prevalence	100	1.46	1883.2009.296.Crump.Artic.LTREB.main.lane3.NoIndex	Water_non-saline	3.885	TACGGAGGGTGCAAGCGTTATCCGGATTCACTGGGTTTAAAGGGTGCGTAGGTGGATTGATAAGTCAGTGGTGAAAGCCCCGAGCTCAAC	d__Bacteria; p__Bacteroidota; c__Bacteroidia; o__Chitinophagales; f__uncultured; g__uncultured
Loose_OTU_90	Prevalence	100	0.02	945.P12.F8.lane5.NoIndex.L005	Water_non-saline	30.325	TACGGAGGGTGCAAGCGTTATCCGGAATCACTGGGTTTAAAGGGTGCGTAGGCGGTTGTATAAGTCAGTGGTGAAAGGCCGTAGCTTAAC	d__Bacteria; p__Bacteroidota; c__Bacteroidia; o__Chitinophagales; f__Saprospiraceae; g__uncultured; s__uncultured_Saprospiraceae
Loose_OTU_91	Prevalence	100	0.18	722.AQC1cm.5.s.6.1.sequence	Water_non-saline	4.345	TACGTAGGGTGCAAGCGTTGTCCGGATTTATTGGGCGTAAAGAGCTCGTAGGCGGTTTGTCGCGTCGGATGTGAAAACCCAATGGCTTAA	d__Bacteria; p__Actinobacteriota; c__Actinobacteria; o__PeM15; f__PeM15; g__PeM15
Loose_OTU_92	Prevalence	100	0.32	1674.McG.F110715Ly5R5	Soil_non-saline	2.47	TACGGAGGGTGCAAGCGTTATCCGGAATCACTGGGTTTAAAGGGTGCGTAGGCTGTTAGATAAGTCAGTTGTGAAATTCCCCGGCTTAAC	d__Bacteria; p__Bacteroidota; c__Bacteroidia; o__Chitinophagales; f__Saprospiraceae; g__uncultured
Loose_OTU_93	Prevalence	100	4.08	925.SC5z	Surface_non-saline	5.405	TACGGAGGATCCGAGCGTTATCCGGATTTATTGGGTTTAAAGGGTGCGTAGGTGGTTTGATAAGTCAGCGGTGAAAGTTTGCAGCTTAAC	d__Bacteria; p__Bacteroidota; c__Bacteroidia; o__Bacteroidales; f__Tannerellaceae; g__Macellibacteroides
Loose_OTU_94	Prevalence	100	0.7	1883.2008.307.Crump.Artic.LTREB.main.lane2.NoIndex	Surface_non-saline	2.38	TACGGAGGGAGCTAGCGTTGTTCGGAATTACTGGGCGTAAAGCGTGCGTAGGCGGTGACTCAAGTCAGAGGTGAAAGCCTGGAGCTCAAC	d__Bacteria; p__Proteobacteria; c__Alphaproteobacteria; o__Sphingomonadales; f__Sphingomonadaceae; g__uncultured
Loose_OTU_95	Prevalence	100	75.44	1773.Columb.talpa1.lgi	Animal_distal_gut	7.94	TACGTAGGGGGCTAGCGTTATCCGGAATTACTGGGCGTAAAGGGTGCGTAGGTGGTTTCTTAAGTCAGAGGTGAAAGGCTACGGCTCAAC	d__Bacteria; p__Firmicutes; c__Clostridia; o__Peptostreptococcales-Tissierellales; f__Peptostreptococcaceae; g__Romboutsia
Loose_OTU_96	Prevalence					19.165	TACGAAGGATGCAAGCGTTATCCGGAATTATTGGGTTTAAAGGGTGCGTAGGCGGACTAATAAGTCAGTGGTGAAAGCCTGCAGCTTAAC	d__Bacteria; p__Bacteroidota; c__Bacteroidia; o__Sphingobacteriales; f__AKYH767; g__AKYH767
Loose_OTU_97	Prevalence	100	2.62	755.SSFA.L2.D40.20.09.11.lane1.NoIndex.L001	Soil_non-saline	35.355	TACGTAGGGTGCGAGCGTTAATCGGAATTACTGGGCGTAAAGCGTGCGCAGGCGGTTTGTTAAGATAGGCGTGAAATCCCCGGGCTCAAC	d__Bacteria; p__Proteobacteria; c__Gammaproteobacteria; o__Burkholderiales; f__Rhodocyclaceae; g__Ferribacterium
Loose_OTU_98	Prevalence	100	0.42	940.GH.07.Oral	Animal_surface	5.755	TACGGAGGGTGCAAGCGTTACTCGGAATCACTGGGCGTAAAGAGCGTGTAGGCGGGTATATAAGTCAGAAGTGAAATCCTATAGCTTAAC	d__Bacteria; p__Campilobacterota; c__Campylobacteria; o__Campylobacterales; f__Arcobacteraceae; g__Pseudarcobacter
Loose_OTU_99	Prevalence					12.81	TACGGAGGGTGCAAGCGTTATCCGGAATCACTGGGTTTAAAGGGTGCGTAGGCGGATATTTAAGTCAGTGGTGAAATCTTGTCGCTTAAC	d__Bacteria; p__Bacteroidota; c__Bacteroidia; o__Chitinophagales; f__Saprospiraceae; g__uncultured; s__uncultured_Saprospiraceae
Loose_OTU_100	Prevalence	100	0.06	1774.142.Skin.Puer	Animal_surface	7.71	TACGTAGGGTGCAAGCGTTAATCGGAATTACTGGGCGTAAAGCGTGCGCAGGCGGACTTTTAAGCCAGATGTGAAAGCCCCGAGCTTAAC	d__Bacteria; p__Proteobacteria; c__Gammaproteobacteria; o__Burkholderiales; f__Chitinimonadaceae; g__Chitinivorax
Loose_OTU_101	Prevalence	100	0.02	2192.H04a.Dog.Nose.2088.lane6.NoIndex.L006	Animal_secretion	41.66	TACGGAGGGTGCAAGCGTTATCCGGAATCACTGGGTTTAAAGGGTGCGTAGGCGGTTGTATAAGTCAGGGGTGAAAGCACGCAGCTTAAC	d__Bacteria; p__Bacteroidota; c__Bacteroidia; o__Chitinophagales; f__Saprospiraceae; g__OLB8; s__uncultured_bacterium
Column B: The criteria used. "Both" means the OTU was defined by Prevalence and Network;

## Sheet: Table S5 ASVs_Genomes quantity
Table S5 The quantity of ASVs and corresponding aligned genomes in different samples
Sample name	Sample type	Sample number	The medians of ASVs quantities in samples	The medians of ASVs quantities that having genomes (with 100% identity)	The medians of Pabundance with 100% identity (%)
Aerosol_non-saline	EMP	81	215	130	74.2
Animal_corpus		322	25	19	98.3
Animal_distal_gut		953	145	65	78
Animal_proximal_gut		354	186	61	57.6
Animal_secretion		917	74	61	98.3
Animal_surface		987	151	93	92.6
Hypersaline_saline		13	14	11	20.8
Plant_corpus		123	12	9	99.9
Plant_rhizosphere		552	1543	255	32.7
Plant_surface		953	160	24	10.8
Sediment_non-saline		544	1226	112	21.9
Sediment_saline		541	946	85	27.5
Soil_non-saline		954	892	174	41.1
Surface_non-saline		953	248	108	60.7
Surface_saline		117	218	57	48.7
Water_non_saline		954	308	113	62.3
Water_saline		682	142	73	76.8
Activated sludge	WWTPs	1984	909	297	56.3
Biofilm		195	893	197	48.6
Digestion sludge		854	852	227	48.3

## Sheet: Table S6 Genome_AS
Table S6 The list of sequencend genomes in activated sludge
Sample	Genome_ID	GTDB_taxonomy
Activated sludge	GB_GCA_000013685.1	d__Bacteria;p__Proteobacteria;c__Alphaproteobacteria;o__Rhizobiales;f__Xanthobacteraceae;g__Rhodopseudomonas;s__Rhodopseudomonas pseudopalustris
Activated sludge	GB_GCA_000023725.1	d__Bacteria;p__Bacteroidota;c__Bacteroidia;o__Flavobacteriales;f__Weeksellaceae;g__Kaistella;s__Kaistella sp000023725
Activated sludge	GB_GCA_000154325.1	d__Bacteria;p__Firmicutes_A;c__Clostridia;o__Oscillospirales;f__Ruminococcaceae;g__Ruminiclostridium_E;s__Ruminiclostridium_E siraeum
Activated sludge	GB_GCA_000155855.1	d__Bacteria;p__Firmicutes_A;c__Clostridia;o__Lachnospirales;f__Lachnospiraceae;g__Bacteroides_F;s__Bacteroides_F pectinophilus
Activated sludge	GB_GCA_000163515.2	d__Bacteria;p__Firmicutes;c__Bacilli;o__Erysipelotrichales;f__Erysipelotrichaceae;g__Longicatena;s__Longicatena caecimuris
Activated sludge	GB_GCA_000179715.1	d__Bacteria;p__Actinobacteriota;c__Coriobacteriia;o__Coriobacteriales;f__Atopobiaceae;g__Fannyhessea;s__Fannyhessea massiliense
Activated sludge	GB_GCA_000219645.1	d__Bacteria;p__Proteobacteria;c__Alphaproteobacteria;o__Rhizobiales;f__Xanthobacteraceae;g__Afipia;s__Afipia clevelandensis
Activated sludge	GB_GCA_000242675.1	d__Bacteria;p__Firmicutes_A;c__Clostridia;o__Peptostreptococcales;f__Anaerovoracaceae;g__Eubacterium_B;s__Eubacterium_B infirmum
Activated sludge	GB_GCA_000244995.1	d__Bacteria;p__Proteobacteria;c__Gammaproteobacteria;o__Burkholderiales;f__Burkholderiaceae;g__Aquabacterium_A;s__Aquabacterium_A sp000244995
Activated sludge	GB_GCA_000286355.1	d__Bacteria;p__Actinobacteriota;c__Actinomycetia;o__Actinomycetales;f__Micrococcaceae;g__Kocuria;s__Kocuria atrinae
Activated sludge	GB_GCA_000299115.1	d__Bacteria;p__Proteobacteria;c__Alphaproteobacteria;o__HIMB59;f__HIMB59;g__HIMB59;s__HIMB59 sp000299115
Activated sludge	GB_GCA_000306725.1	d__Archaea;p__Halobacteriota;c__Methanosarcinia;o__Methanosarcinales;f__Methanosarcinaceae;g__Methanolobus;s__Methanolobus psychrophilus
Activated sludge	GB_GCA_000307955.1	d__Bacteria;p__Desulfobacterota_I;c__Desulfovibrionia;o__Desulfovibrionales;f__Desulfovibrionaceae;g__Solidesulfovibrio;s__Solidesulfovibrio magneticus_A
Activated sludge	GB_GCA_000309865.1	d__Archaea;p__Methanobacteriota;c__Methanobacteria;o__Methanobacteriales;f__Methanobacteriaceae;g__Methanobacterium;s__Methanobacterium sp000309865
Activated sludge	GB_GCA_000330845.1	d__Bacteria;p__Proteobacteria;c__Gammaproteobacteria;o__Enterobacterales;f__Enterobacteriaceae;g__Pseudocitrobacter;s__Pseudocitrobacter sp000330845
Activated sludge	GB_GCA_000335735.1	d__Bacteria;p__Proteobacteria;c__Alphaproteobacteria;o__Caulobacterales;f__Caulobacteraceae;g__Brevundimonas;s__Brevundimonas sp000335735
Activated sludge	GB_GCA_000341585.2	d__Bacteria;p__Cyanobacteria;c__Cyanobacteriia;o__PCC-9006;f__Prochlorotrichaceae;g__Prochlorothrix;s__Prochlorothrix hollandica
Activated sludge	GB_GCA_000402835.1	d__Bacteria;p__Synergistota;c__Synergistia;o__Synergistales;f__79-D21;g__79-D21;s__79-D21 sp000402835
Activated sludge	GB_GCA_000421085.1	d__Bacteria;p__Proteobacteria;c__Alphaproteobacteria;o__Rhizobiales;f__Rhizobiaceae;g__Sinorhizobium;s__Sinorhizobium sp000421085
Activated sludge	GB_GCA_000433495.1	d__Bacteria;p__Firmicutes_A;c__Clostridia;o__Oscillospirales;f__Acutalibacteraceae;g__Ruminococcus_E;s__Ruminococcus_E bromii_B
Activated sludge	GB_GCA_000434835.1	d__Bacteria;p__Firmicutes;c__Bacilli;o__RF39;f__UBA660;g__Aphodocola;s__Aphodocola sp000434835
Activated sludge	GB_GCA_000434995.1	d__Bacteria;p__Firmicutes_A;c__Clostridia;o__Oscillospirales;f__Acutalibacteraceae;g__Eubacterium_R;s__Eubacterium_R sp000434995
Activated sludge	GB_GCA_000435055.1	d__Bacteria;p__Firmicutes_A;c__Clostridia;o__Christensenellales;f__CAG-138;g__PeH17;s__PeH17 sp000435055
Activated sludge	GB_GCA_000435075.1	d__Bacteria;p__Bacteroidota;c__Bacteroidia;o__Bacteroidales;f__UBA932;g__Cryptobacteroides;s__Cryptobacteroides sp000435075
Activated sludge	GB_GCA_000436095.1	d__Bacteria;p__Firmicutes_C;c__Negativicutes;o__Acidaminococcales;f__Acidaminococcaceae;g__CAG-266;s__CAG-266 sp000436095
Activated sludge	GB_GCA_000436195.1	d__Bacteria;p__Proteobacteria;c__Alphaproteobacteria;o__RF32;f__CAG-239;g__Scatocola;s__Scatocola faecipullorum
Activated sludge	GB_GCA_000436975.1	d__Bacteria;p__Firmicutes;c__Bacilli;o__RF39;f__UBA660;g__CAG-1000;s__CAG-1000 sp000436975
Activated sludge	GB_GCA_000437395.1	d__Bacteria;p__Firmicutes;c__Bacilli;o__RFN20;f__CAG-288;g__CAG-288;s__CAG-288 sp000437395
Activated sludge	GB_GCA_000437455.1	d__Bacteria;p__Firmicutes_A;c__Clostridia;o__TANB77;f__CAG-508;g__Merdicola;s__Merdicola sp018371855
Activated sludge	GB_GCA_000437715.1	d__Bacteria;p__Firmicutes;c__Bacilli;o__Erysipelotrichales;f__Coprobacillaceae;g__Catenibacterium;s__Catenibacterium sp000437715
Activated sludge	GB_GCA_000438415.1	d__Bacteria;p__Firmicutes;c__Bacilli;o__RF39;f__UBA660;g__CAG-628;s__CAG-628 sp000438415
Activated sludge	GB_GCA_000438985.1	d__Bacteria;p__Bacteroidota;c__Bacteroidia;o__Chitinophagales;f__Chitinophagaceae;g__Sediminibacterium;s__Sediminibacterium sp000438985
Activated sludge	GB_GCA_000439025.2	d__Bacteria;p__Bacteroidota;c__Bacteroidia;o__Flavobacteriales;f__Flavobacteriaceae;g__Flavobacterium;s__Flavobacterium sp000439025
Activated sludge	GB_GCA_000466585.1	d__Bacteria;p__Firmicutes_A;c__Clostridia;o__Clostridiales;f__Clostridiaceae;g__F0540;s__F0540 sp000466585
Activated sludge	GB_GCA_000473305.1	d__Bacteria;p__Bacteroidota;c__Bacteroidia;o__Bacteroidales;f__UBA932;g__Bact-08;s__Bact-08 sp000473305
Activated sludge	GB_GCA_000488855.1	d__Bacteria;p__Firmicutes_A;c__Clostridia;o__Peptostreptococcales;f__Anaerovoracaceae;g__Eubacterium_M;s__Eubacterium_M brachy
Activated sludge	GB_GCA_000492175.1	d__Bacteria;p__Firmicutes_A;c__Clostridia;o__Oscillospirales;f__Oscillospiraceae;g__Lawsonibacter;s__Lawsonibacter sp000492175
Activated sludge	GB_GCA_000503195.1	d__Bacteria;p__Proteobacteria;c__Alphaproteobacteria;o__Sphingomonadales;f__Sphingomonadaceae;g__Blastomonas;s__Blastomonas sp000503195
Activated sludge	GB_GCA_000503875.1	d__Bacteria;p__Patescibacteria;c__JAEDAM01;o__Absconditabacterales;f__X112;g__UBA5124;s__UBA5124 sp000503875
Activated sludge	GB_GCA_000508865.1	d__Bacteria;p__Firmicutes;c__Bacilli;o__Erysipelotrichales;f__Coprobacillaceae;g__Erysipelatoclostridium;s__Erysipelatoclostridium sp000508865
Activated sludge	GB_GCA_000509025.1	d__Bacteria;p__Firmicutes_A;c__Clostridia;o__Lachnospirales;f__Lachnospiraceae;g__Sellimonas;s__Sellimonas intestinalis
Activated sludge	GB_GCA_000509145.1	d__Bacteria;p__Firmicutes_A;c__Clostridia;o__Lachnospirales;f__Lachnospiraceae;g__Eisenbergiella;s__Eisenbergiella porci
Activated sludge	GB_GCA_000584955.2	d__Bacteria;p__Proteobacteria;c__Gammaproteobacteria;o__Burkholderiales;f__Rhodocyclaceae;g__Accumulibacter;s__Accumulibacter phosphatis_E
Activated sludge	GB_GCA_000585175.1	d__Bacteria;p__Campylobacterota;c__Campylobacteria;o__Campylobacterales;f__Arcobacteraceae;g__Aliarcobacter;s__Aliarcobacter faecis
Activated sludge	GB_GCA_000613385.1	d__Bacteria;p__Bacteroidota;c__Bacteroidia;o__Bacteroidales;f__Bacteroidaceae;g__Bacteroides;s__Bacteroides acidifaciens
Activated sludge	GB_GCA_000614735.1	d__Bacteria;p__Firmicutes;c__Bacilli;o__Lactobacillales;f__Lactobacillaceae;g__Lactobacillus;s__Lactobacillus gallinarum
Activated sludge	GB_GCA_000620185.1	d__Bacteria;p__Actinobacteriota;c__Actinomycetia;o__Mycobacteriales;f__Geodermatophilaceae;g__Blastococcus;s__Blastococcus sp000620185
Activated sludge	GB_GCA_000620725.1	d__Bacteria;p__Acidobacteriota;c__Acidobacteriae;o__Acidobacteriales;f__Acidobacteriaceae;g__Terracidiphilus;s__Terracidiphilus sp000620725
Activated sludge	GB_GCA_000622025.1	d__Bacteria;p__Firmicutes_A;c__Clostridia;o__Lachnospirales;f__Lachnospiraceae;g__NK4A144;s__NK4A144 sp000622025
Activated sludge	GB_GCA_000622105.1	d__Bacteria;p__Firmicutes_A;c__Clostridia;o__Lachnospirales;f__Lachnospiraceae;g__FD2005;s__FD2005 sp000702525
Activated sludge	GB_GCA_000686145.1	d__Bacteria;p__Firmicutes_A;c__Clostridia;o__Peptostreptococcales;f__Peptostreptococcaceae;g__Romboutsia_D;s__Romboutsia_D sp000686145
Activated sludge	GB_GCA_000687695.1	d__Bacteria;p__Firmicutes_A;c__Clostridia;o__Lachnospirales;f__Lachnospiraceae;g__Eubacterium_F;s__Eubacterium_F sp000687695
Activated sludge	GB_GCA_000688095.1	d__Bacteria;p__Actinobacteriota;c__Thermoleophilia;o__Solirubrobacterales;f__Solirubrobacteraceae;g__Baekduia;s__Baekduia sp000688095
Activated sludge	GB_GCA_000702125.1	d__Bacteria;p__Firmicutes_A;c__Clostridia;o__Lachnospirales;f__Lachnospiraceae;g__NK4A144;s__NK4A144 sp900114405
Activated sludge	GB_GCA_000714765.1	d__Bacteria;p__Proteobacteria;c__Alphaproteobacteria;o__Sphingomonadales;f__Sphingomonadaceae;g__Erythrobacter;s__Erythrobacter sp000714765
Activated sludge	GB_GCA_000715685.1	d__Bacteria;p__Actinobacteriota;c__Actinomycetia;o__Streptomycetales;f__Streptomycetaceae;g__Streptomyces;s__Streptomyces lilacinus
Activated sludge	GB_GCA_000715855.1	d__Bacteria;p__Actinobacteriota;c__Actinomycetia;o__Mycobacteriales;f__Micromonosporaceae;g__Actinoplanes;s__Actinoplanes liguriensis
Activated sludge	GB_GCA_000720845.1	d__Bacteria;p__Actinobacteriota;c__Actinomycetia;o__Streptomycetales;f__Streptomycetaceae;g__Streptomyces;s__Streptomyces sp000720845
Activated sludge	GB_GCA_000739515.1	d__Bacteria;p__Moduliflexota;c__Moduliflexia;o__Moduliflexales;f__Moduliflexaceae;g__Moduliflexus;s__Moduliflexus flocculans
Activated sludge	GB_GCA_000739615.1	d__Bacteria;p__Verrucomicrobiota;c__Verrucomicrobiae;o__Verrucomicrobiales;f__Akkermansiaceae;g__Haloferula;s__Haloferula sp000739615
Activated sludge	GB_GCA_000739635.1	d__Bacteria;p__Verrucomicrobiota;c__Verrucomicrobiae;o__Verrucomicrobiales;f__Verrucomicrobiaceae;g__Verrucomicrobium;s__Verrucomicrobium sp000739635
Activated sludge	GB_GCA_000741495.1	d__Bacteria;p__Actinobacteriota;c__Actinomycetia;o__Actinomycetales;f__Bifidobacteriaceae;g__Bifidobacterium;s__Bifidobacterium thermophilum_A
Activated sludge	GB_GCA_000743525.1	d__Bacteria;p__Campylobacterota;c__Campylobacteria;o__Campylobacterales;f__Sulfurospirillaceae;g__Sulfurospirillum;s__Sulfurospirillum sp000743525
Activated sludge	GB_GCA_000751295.2	d__Bacteria;p__Proteobacteria;c__Alphaproteobacteria;o__Rhizobiales;f__Phreatobacteraceae;g__Phreatobacter;s__Phreatobacter sp000751295
Activated sludge	GB_GCA_000761475.1	d__Bacteria;p__Proteobacteria;c__Gammaproteobacteria;o__Pseudomonadales;f__Halomonadaceae;g__Chromohalobacter;s__Chromohalobacter israelensis
Activated sludge	GB_GCA_000769715.1	d__Bacteria;p__Desulfobacterota;c__Desulfobulbia;o__Desulfobulbales;f__Desulfocapsaceae;g__Desulfoprunum;s__Desulfoprunum sp000769715
Activated sludge	GB_GCA_000938735.2	d__Bacteria;p__Bacteroidota;c__Bacteroidia;o__Sphingobacteriales;f__Sphingobacteriaceae;g__Sphingobacterium;s__Sphingobacterium sp000938735
Activated sludge	GB_GCA_000947035.1	d__Bacteria;p__Proteobacteria;c__Gammaproteobacteria;o__Burkholderiales;f__Burkholderiaceae;g__Thiomonas;s__Thiomonas arsenitoxydans
Activated sludge	GB_GCA_000949895.1	d__Bacteria;p__Proteobacteria;c__Alphaproteobacteria;o__Rhizobiales;f__Rhizobiaceae;g__Agrobacterium;s__Agrobacterium arsenijevicii
Activated sludge	GB_GCA_000950365.1	d__Bacteria;p__Proteobacteria;c__Gammaproteobacteria;o__Enterobacterales;f__Enterobacteriaceae;g__Morganella;s__Morganella morganii_B
Activated sludge	GB_GCA_000961725.1	d__Bacteria;p__Desulfobacterota;c__Desulfobulbia;o__Desulfobulbales;f__Desulfocapsaceae;g__Desulforhopalus;s__Desulforhopalus sp000961725
Activated sludge	GB_GCA_000980215.1	d__Bacteria;p__Firmicutes_C;c__Negativicutes;o__Acidaminococcales;f__Acidaminococcaceae;g__Phascolarctobacterium;s__Phascolarctobacterium faecium
Activated sludge	GB_GCA_000980225.1	d__Bacteria;p__Bacteroidota;c__Bacteroidia;o__Bacteroidales;f__Rikenellaceae;g__Tidjanibacter;s__Tidjanibacter inops_A
Activated sludge	GB_GCA_000980235.1	d__Bacteria;p__Firmicutes_A;c__Clostridia;o__Oscillospirales;f__Ruminococcaceae;g__Ruminococcus_C;s__Ruminococcus_C sp000433635
Activated sludge	GB_GCA_000980315.1	d__Bacteria;p__Firmicutes_A;c__Clostridia;o__Oscillospirales;f__Acutalibacteraceae;g__Ruminococcus_E;s__Ruminococcus_E bromii_B
Activated sludge	GB_GCA_000980335.1	d__Bacteria;p__Proteobacteria;c__Gammaproteobacteria;o__Burkholderiales;f__Burkholderiaceae;g__Sutterella;s__Sutterella wadsworthensis
Activated sludge	GB_GCA_000980375.1	d__Bacteria;p__Cyanobacteria;c__Vampirovibrionia;o__Gastranaerophilales;f__Gastranaerophilaceae;g__Limenecus;s__Limenecus avicola
Activated sludge	GB_GCA_000980395.1	d__Bacteria;p__Firmicutes_A;c__Clostridia;o__Oscillospirales;f__Acutalibacteraceae;g__Eubacterium_R;s__Eubacterium_R sp000436835
Activated sludge	GB_GCA_000980425.1	d__Bacteria;p__Proteobacteria;c__Alphaproteobacteria;o__RF32;f__CAG-239;g__Scatocola;s__Scatocola faecipullorum
Activated sludge	GB_GCA_000980455.1	d__Bacteria;p__Cyanobacteria;c__Vampirovibrionia;o__Gastranaerophilales;f__Gastranaerophilaceae;g__Limenecus;s__Limenecus avicola
Activated sludge	GB_GCA_000980495.1	d__Bacteria;p__Proteobacteria;c__Gammaproteobacteria;o__Burkholderiales;f__Burkholderiaceae;g__Parasutterella;s__Parasutterella gallistercoris
Activated sludge	GB_GCA_000980705.1	d__Bacteria;p__Firmicutes_A;c__Clostridia;o__Oscillospirales;f__Ruminococcaceae;g__Ruminococcus_C;s__Ruminococcus_C sp000980705
Activated sludge	GB_GCA_000987045.1	d__Bacteria;p__Firmicutes_B;c__Moorellia;o__PH28-bin88;f__PH28-bin88;g__PH28-bin88;s__PH28-bin88 sp000987045
Activated sludge	GB_GCA_000989195.1	d__Bacteria;p__Dependentiae;c__Babeliae;o__Babeliales;f__Vermiphilaceae;g__GWF2-30-66;s__GWF2-30-66 sp000989195
Activated sludge	GB_GCA_000991405.1	d__Bacteria;p__Patescibacteria;c__Paceibacteria;o__UBA9983_A;f__UBA9973;g__UBA8515;s__UBA8515 sp000991405
Activated sludge	GB_GCA_000991735.1	d__Bacteria;p__Patescibacteria;c__Paceibacteria;o__UBA9983_A;f__UBA9973;g__UBA8515;s__UBA8515 sp000991405
Activated sludge	GB_GCA_000992285.1	d__Bacteria;p__Patescibacteria;c__Microgenomatia;o__UBA12405;f__UBA12405;g__UBA12158;s__UBA12158 sp000989305
Activated sludge	GB_GCA_000993455.1	d__Bacteria;p__Patescibacteria;c__Paceibacteria;o__UBA9983_A;f__UBA9973;g__UBA9973;s__UBA9973 sp001785445
Activated sludge	GB_GCA_000995625.1	d__Bacteria;p__Patescibacteria;c__Paceibacteria;o__UBA9983_A;f__Zambryskibacteraceae;g__C7867-006;s__C7867-006 sp001824295
Activated sludge	GB_GCA_000996025.1	d__Bacteria;p__Patescibacteria;c__Paceibacteria;o__UBA9983_A;f__Zambryskibacteraceae;g__C7867-006;s__C7867-006 sp000996025
Activated sludge	GB_GCA_000999175.1	d__Bacteria;p__Patescibacteria;c__Paceibacteria;o__UBA9983_A;f__DSPV01;g__2-02-FULL-44-35;s__2-02-FULL-44-35 sp000999175
Activated sludge	GB_GCA_001000205.1	d__Bacteria;p__Patescibacteria;c__Microgenomatia;o__UBA1400;f__UBA12108;g__UBA12108;s__UBA12108 sp001002415
Activated sludge	GB_GCA_001004345.1	d__Bacteria;p__Patescibacteria;c__Paceibacteria;o__UBA9983_A;f__UBA2100;g__UBA10103;s__UBA10103 sp001004345
Activated sludge	GB_GCA_001004665.1	d__Bacteria;p__Patescibacteria;c__Paceibacteria;o__UBA9983_A;f__SBAW01;g__GWA1-54-10;s__GWA1-54-10 sp001004665
Activated sludge	GB_GCA_001007975.1	d__Bacteria;p__Patescibacteria;c__JAEDAM01;o__Absconditabacterales;f__X112;g__Aalborg-AAW-1;s__Aalborg-AAW-1 sp001007975
Activated sludge	GB_GCA_001017435.1	d__Bacteria;p__Proteobacteria;c__Gammaproteobacteria;o__Burkholderiales;f__Burkholderiaceae;g__Polyangium_A;s__Polyangium_A brachysporum
Activated sludge	GB_GCA_001025035.1	d__Bacteria;p__Actinobacteriota;c__Acidimicrobiia;o__Acidimicrobiales;f__Microtrichaceae;g__IMCC26207;s__IMCC26207 sp001025035
Activated sludge	GB_GCA_001067655.1	d__Bacteria;p__Proteobacteria;c__Gammaproteobacteria;o__Burkholderiales;f__Neisseriaceae;g__Neisseria;s__Neisseria lactamica_B
Activated sludge	GB_GCA_001078415.1	d__Bacteria;p__Firmicutes_A;c__Clostridia;o__Peptostreptococcales;f__Peptostreptococcaceae;g__Intestinibacter;s__Intestinibacter bartlettii
Activated sludge	GB_GCA_001184395.1	d__Bacteria;p__Proteobacteria;c__Gammaproteobacteria;o__Burkholderiales;f__Burkholderiaceae;g__Caballeronia;s__Caballeronia calva
Activated sludge	GB_GCA_001189155.1	d__Bacteria;p__Patescibacteria;c__Paceibacteria;o__UBA9983_A;f__Zambryskibacteraceae;g__C7867-006;s__C7867-006 sp001189155
Activated sludge	GB_GCA_001190015.1	d__Bacteria;p__Proteobacteria;c__Gammaproteobacteria;o__Burkholderiales;f__Burkholderiaceae;g__Caballeronia;s__Caballeronia crenata
Activated sludge	GB_GCA_001192655.1	d__Bacteria;p__Proteobacteria;c__Alphaproteobacteria;o__Caedimonadales;f__Caedimonadaceae;g__Caedimonas;s__Caedimonas varicaedens
Activated sludge	GB_GCA_001267515.1	d__Bacteria;p__Proteobacteria;c__Gammaproteobacteria;o__Burkholderiales;f__Burkholderiaceae;g__Ralstonia;s__Ralstonia pseudosolanacearum
Activated sludge	GB_GCA_001270045.2	d__Bacteria;p__Bacteroidota;c__Bacteroidia;o__Bacteroidales;f__Prolixibacteraceae;g__UBA1413;s__UBA1413 sp001270045
Activated sludge	GB_GCA_001281695.1	d__Bacteria;p__Bacteroidota;c__Bacteroidia;o__Cytophagales;f__Thermonemataceae;g__Raineya;s__Raineya sp001281695
Activated sludge	GB_GCA_001295905.1	d__Bacteria;p__Proteobacteria;c__Gammaproteobacteria;o__Burkholderiales;f__Burkholderiaceae;g__Rubrivivax;s__Rubrivivax sp001295905
Activated sludge	GB_GCA_001304855.1	d__Bacteria;p__Firmicutes_A;c__Clostridia;o__Lachnospirales;f__Lachnospiraceae;g__Enterocloster;s__Enterocloster sp001304855
Activated sludge	GB_GCA_001304955.1	d__Bacteria;p__Firmicutes_A;c__Clostridia;o__Lachnospirales;f__Lachnospiraceae;g__Ruminococcus_B;s__Ruminococcus_B gnavus
Activated sludge	GB_GCA_001312065.1	d__Bacteria;p__Firmicutes;c__Bacilli;o__Lactobacillales;f__Lactobacillaceae;g__Lentilactobacillus;s__Lentilactobacillus senioris
Activated sludge	GB_GCA_001312645.1	d__Bacteria;p__Actinobacteriota;c__Actinomycetia;o__Mycobacteriales;f__Mycobacteriaceae;g__Rhodococcus;s__Rhodococcus sp001312645
Activated sludge	GB_GCA_001312805.1	d__Bacteria;p__Myxococcota;c__Polyangia;o__Polyangiales;f__Polyangiaceae;g__Byssovorax;s__Byssovorax cruenta
Activated sludge	GB_GCA_001315865.1	d__Archaea;p__Halobacteriota;c__Methanosarcinia;o__Methanosarcinales;f__Methanosarcinaceae;g__Methanosarcina;s__Methanosarcina mazei
Activated sludge	GB_GCA_001399705.1	d__Bacteria;p__Chloroflexota;c__Chloroflexia;o__Chloroflexales;f__Roseiflexaceae;g__Kouleothrix;s__Kouleothrix aurantiaca
Activated sludge	GB_GCA_001411745.2	d__Bacteria;p__Proteobacteria;c__Gammaproteobacteria;o__Pseudomonadales;f__Moraxellaceae;g__Psychrobacter;s__Psychrobacter glacincola_A
Activated sludge	GB_GCA_001422305.1	d__Bacteria;p__Proteobacteria;c__Alphaproteobacteria;o__Rhizobiales;f__Beijerinckiaceae;g__Methylobacterium;s__Methylobacterium extorquens
Activated sludge	GB_GCA_001429555.1	d__Bacteria;p__Actinobacteriota;c__Actinomycetia;o__Propionibacteriales;f__Nocardioidaceae;g__Nocardioides;s__Nocardioides sp001429555
Activated sludge	GB_GCA_001439135.1	d__Bacteria;p__Proteobacteria;c__Alphaproteobacteria;o__Rhodobacterales;f__Rhodobacteraceae;g__UBA10365;s__UBA10365 sp003536295
Activated sludge	GB_GCA_001464215.1	d__Bacteria;p__Proteobacteria;c__Alphaproteobacteria;o__Rhizobiales;f__Xanthobacteraceae;g__Ga0077548;s__Ga0077548 sp001464215
Activated sludge	GB_GCA_001464255.1	d__Bacteria;p__Actinobacteriota;c__Actinomycetia;o__Actinomycetales;f__Microbacteriaceae;g__Chryseoglobus;s__Chryseoglobus sp001464255
Activated sludge	GB_GCA_001464285.1	d__Bacteria;p__Proteobacteria;c__Alphaproteobacteria;o__Rhizobiales;f__Hyphomicrobiaceae;g__Hyphomicrobium;s__Hyphomicrobium sp001464285
Activated sludge	GB_GCA_001464385.1	d__Bacteria;p__Myxococcota;c__Polyangia;o__Nannocystales;f__Nannocystaceae;g__Ga0077550;s__Ga0077550 sp001464385
Activated sludge	GB_GCA_001464425.1	d__Bacteria;p__Proteobacteria;c__Alphaproteobacteria;o__Caulobacterales;f__TH1-2;g__Terricaulis;s__Terricaulis sp001464425
Activated sludge	GB_GCA_001464455.1	d__Bacteria;p__Acidobacteriota;c__Blastocatellia;o__Pyrinomonadales;f__Pyrinomonadaceae;g__OLB17;s__OLB17 sp001464455
Activated sludge	GB_GCA_001464545.1	d__Bacteria;p__Proteobacteria;c__Alphaproteobacteria;o__Caulobacterales;f__Hyphomonadaceae;g__Hyphomonas;s__Hyphomonas sp001464545
Activated sludge	GB_GCA_001464655.1	d__Bacteria;p__Proteobacteria;c__Alphaproteobacteria;o__Rhizobiales;f__Hyphomicrobiaceae;g__Ga0077555;s__Ga0077555 sp001464655
Activated sludge	GB_GCA_001464715.1	d__Bacteria;p__Bdellovibrionota;c__Bdellovibrionia;o__Bdellovibrionales;f__Bdellovibrionaceae;g__Ga0074137;s__Ga0074137 sp001464715
Activated sludge	GB_GCA_001464795.1	d__Bacteria;p__Bdellovibrionota;c__Bdellovibrionia;o__Bdellovibrionales;f__Bdellovibrionaceae;g__Ga0074139;s__Ga0074139 sp001464795
Activated sludge	GB_GCA_001464835.1	d__Bacteria;p__Proteobacteria;c__Alphaproteobacteria;o__Rhizobiales;f__Xanthobacteraceae;g__Pseudolabrys;s__Pseudolabrys sp001464835
Activated sludge	GB_GCA_001464855.1	d__Bacteria;p__Proteobacteria;c__Alphaproteobacteria;o__Rhizobiales;f__Hyphomicrobiaceae;g__Ga0077555;s__Ga0077555 sp001464855
Activated sludge	GB_GCA_001464935.1	d__Bacteria;p__Proteobacteria;c__Gammaproteobacteria;o__Ga0077536;f__Ga0077536;g__Ga0077536;s__Ga0077536 sp001464935
Activated sludge	GB_GCA_001464955.1	d__Bacteria;p__Proteobacteria;c__Alphaproteobacteria;o__Rhizobiales;f__Hyphomicrobiaceae;g__Ga0077555;s__Ga0077555 sp001464955
Activated sludge	GB_GCA_001493195.1	d__Bacteria;p__Campylobacterota;c__Campylobacteria;o__Campylobacterales;f__Sulfurovaceae;g__BN30871;s__BN30871 sp001493195
Activated sludge	GB_GCA_001510385.1	d__Bacteria;p__Actinobacteriota;c__Acidimicrobiia;o__Acidimicrobiales;f__Ilumatobacteraceae;g__Casp-actino5;s__Casp-actino5 sp001510385
Activated sludge	GB_GCA_001512275.1	d__Bacteria;p__Actinobacteriota;c__Actinomycetia;o__Actinomycetales;f__Micrococcaceae;g__Glutamicibacter;s__Glutamicibacter mishrai
Activated sludge	GB_GCA_001512575.1	d__Bacteria;p__Firmicutes_B;c__Syntrophomonadia;o__Syntrophomonadales;f__DTU052;g__DTU052;s__DTU052 sp001512495
Activated sludge	GB_GCA_001512605.1	d__Bacteria;p__Firmicutes_G;c__SHA-98;o__DTU014;f__DTU014;g__DTU014;s__DTU014 sp900016865
Activated sludge	GB_GCA_001512635.1	d__Bacteria;p__Firmicutes_B;c__Desulfotomaculia;o__Desulfotomaculales;f__Pelotomaculaceae;g__DTU098;s__DTU098 sp001512635
Activated sludge	GB_GCA_001512765.1	d__Bacteria;p__Firmicutes_A;c__Clostridia;o__Oscillospirales;f__Acutalibacteraceae;g__DTU053;s__DTU053 sp001512765
Activated sludge	GB_GCA_001512835.1	d__Bacteria;p__Firmicutes_D;c__Dethiobacteria;o__DTU022;f__DTU022;g__DTU022;s__DTU022 sp001512835
Activated sludge	GB_GCA_001512865.1	d__Bacteria;p__Bacteroidota;c__Bacteroidia;o__Bacteroidales;f__UBA932;g__DMER64;s__DMER64 sp001512865
Activated sludge	GB_GCA_001513155.1	d__Bacteria;p__Firmicutes_B;c__Syntrophomonadia;o__Syntrophomonadales;f__Syntrophomonadaceae;g__DTU018;s__DTU018 sp001513155
Activated sludge	GB_GCA_001513185.1	d__Bacteria;p__Firmicutes_E;c__DTU015;o__D8A-2;f__D2;g__DTU015;s__DTU015 sp001513185
Activated sludge	GB_GCA_001513205.1	d__Bacteria;p__Firmicutes_G;c__Limnochordia;o__DTU010;f__DTU012;g__DTU012;s__DTU012 sp900019385
Activated sludge	GB_GCA_001557035.1	d__Bacteria;p__Proteobacteria;c__Alphaproteobacteria;o__Reyranellales;f__Reyranellaceae;g__Reyranella;s__Reyranella sp001557035
Activated sludge	GB_GCA_001567085.1	d__Bacteria;p__Chloroflexota;c__Anaerolineae;o__Aggregatilineales;f__A4b;g__OLB15;s__OLB15 sp001567085
Activated sludge	GB_GCA_001567105.1	d__Bacteria;p__Chloroflexota;c__Anaerolineae;o__Anaerolineales;f__EnvOPS12;g__OLB14;s__OLB14 sp001567105
Activated sludge	GB_GCA_001567165.1	d__Bacteria;p__Bacteroidota;c__Bacteroidia;o__Chitinophagales;f__Chitinophagaceae;g__OLB11;s__OLB11 sp001567165
Activated sludge	GB_GCA_001567175.1	d__Bacteria;p__Bacteroidota;c__Kapabacteria;o__Kapabacteriales;f__Kapabacteriaceae;g__OLB6;s__OLB6 sp001567175
Activated sludge	GB_GCA_001567185.1	d__Bacteria;p__Bacteroidota;c__Bacteroidia;o__Cytophagales;f__Cyclobacteriaceae;g__ELB16-189;s__ELB16-189 sp001567185
Activated sludge	GB_GCA_001567255.1	d__Bacteria;p__Bacteroidota;c__Bacteroidia;o__Chitinophagales;f__Saprospiraceae;g__OLB9;s__OLB9 sp001567255
Activated sludge	GB_GCA_001567275.1	d__Bacteria;p__Bacteroidota;c__Bacteroidia;o__AKYH767-A;f__OLB10;g__OLB10;s__OLB10 sp001567275
Activated sludge	GB_GCA_001567325.1	d__Bacteria;p__Bacteroidota;c__Ignavibacteria;o__SJA-28;f__B-1AR;g__OLB4;s__OLB4 sp002050165
Activated sludge	GB_GCA_001567365.1	d__Bacteria;p__Patescibacteria;c__Paceibacteria;o__UBA9983_A;f__UBA918;g__OLB19;s__OLB19 sp001567365
Activated sludge	GB_GCA_001567505.1	d__Bacteria;p__Acidobacteriota;c__Blastocatellia;o__Pyrinomonadales;f__Pyrinomonadaceae;g__OLB17;s__OLB17 sp001567505
Activated sludge	GB_GCA_001567545.1	d__Bacteria;p__Bacteroidota;c__Ignavibacteria;o__SJA-28;f__OLB5;g__OLB5;s__OLB5 sp001567545
Activated sludge	GB_GCA_001578795.1	d__Bacteria;p__Firmicutes;c__Bacilli;o__Lactobacillales;f__Streptococcaceae;g__Streptococcus;s__Streptococcus gordonii_A
Activated sludge	GB_GCA_001587715.1	d__Archaea;p__Methanobacteriota_B;c__Thermococci;o__Methanofastidiosales;f__Methanofastidiosaceae;g__Methanofastidiosum;s__Methanofastidiosum sp001587715
Activated sludge	GB_GCA_001601825.1	d__Bacteria;p__Proteobacteria;c__Gammaproteobacteria;o__Burkholderiales;f__Burkholderiaceae;g__Limnobacter;s__Limnobacter sp001601825
Activated sludge	GB_GCA_001602455.1	d__Bacteria;p__Proteobacteria;c__Gammaproteobacteria;o__Burkholderiales;f__Usitatibacteraceae;g__UKL13-2;s__UKL13-2 sp001602455
Activated sludge	GB_GCA_001602795.1	d__Bacteria;p__Bacteroidota;c__Bacteroidia;o__Bacteroidales;f__Bacteroidaceae;g__Bacteroides;s__Bacteroides graminisolvens
Activated sludge	GB_GCA_001602895.1	d__Bacteria;p__Proteobacteria;c__Gammaproteobacteria;o__Burkholderiales;f__Burkholderiaceae;g__Thiomonas;s__Thiomonas arsenitoxydans
Activated sludge	GB_GCA_001603165.1	d__Bacteria;p__Spirochaetota;c__Spirochaetia;o__Treponematales;f__UBA8932;g__UBA2256;s__UBA2256 sp001603165
Activated sludge	GB_GCA_001603425.1	d__Bacteria;p__Bacteroidota;c__Bacteroidia;o__Bacteroidales;f__UBA932;g__Bact-08;s__Bact-08 sp001603425
Activated sludge	GB_GCA_001603595.1	d__Bacteria;p__Bacteroidota;c__Bacteroidia;o__Bacteroidales;f__ML635J-15;g__Bact-19;s__Bact-19 sp001603595
Activated sludge	GB_GCA_001604135.1	d__Bacteria;p__Firmicutes_A;c__Clostridia;o__Saccharofermentanales;f__Saccharofermentanaceae;g__Saccharofermentans;s__Saccharofermentans sp001604135
Activated sludge	GB_GCA_001604405.1	d__Bacteria;p__Spirochaetota;c__Spirochaetia;o__Treponematales;f__Treponemataceae;g__Spiro-10;s__Spiro-10 sp001604405
Activated sludge	GB_GCA_001604435.1	d__Bacteria;p__Synergistota;c__Synergistia;o__Synergistales;f__Aminobacteriaceae;g__JAAYLU01;s__JAAYLU01 sp001604435
Activated sludge	GB_GCA_001604475.1	d__Bacteria;p__Synergistota;c__Synergistia;o__Synergistales;f__Synergistaceae;g__Syner-03;s__Syner-03 sp002306075
Activated sludge	GB_GCA_001604545.1	d__Bacteria;p__Thermotogota;c__Thermotogae;o__Petrotogales;f__Kosmotogaceae;g__Mesotoga;s__Mesotoga infera_B
Activated sludge	GB_GCA_001604565.1	d__Bacteria;p__Verrucomicrobiota;c__Verrucomicrobiae;o__Opitutales;f__Verruco-01;g__Verruco-01;s__Verruco-01 sp001604565
Activated sludge	GB_GCA_001623405.1	d__Bacteria;p__Bacteroidota;c__Bacteroidia;o__Chitinophagales;f__Chitinophagaceae;g__Hydrotalea;s__Hydrotalea flava
Activated sludge	GB_GCA_001636495.1	d__Bacteria;p__Firmicutes;c__Bacilli;o__Bacillales;f__Bacillaceae_I;g__Sutcliffiella_A;s__Sutcliffiella_A horikoshii_A
Activated sludge	GB_GCA_001650955.1	d__Bacteria;p__Proteobacteria;c__Alphaproteobacteria;o__Sphingomonadales;f__Sphingomonadaceae;g__Parasphingorhabdus;s__Parasphingorhabdus sp001650955
Activated sludge	GB_GCA_001653825.2	d__Bacteria;p__Verrucomicrobiota;c__Verrucomicrobiae;o__Opitutales;f__Opitutaceae;g__Geminisphaera;s__Geminisphaera colitermitum
Activated sludge	GB_GCA_001665255.1	d__Bacteria;p__Actinobacteriota;c__Actinomycetia;o__Mycobacteriales;f__Mycobacteriaceae;g__Mycobacterium;s__Mycobacterium sp001665255
Activated sludge	GB_GCA_001679665.1	d__Bacteria;p__Proteobacteria;c__Alphaproteobacteria;o__Caulobacterales;f__TH1-2;g__Terricaulis;s__Terricaulis sp001679665
Activated sludge	GB_GCA_001683845.1	d__Bacteria;p__Proteobacteria;c__Alphaproteobacteria;o__Sphingomonadales;f__Sphingomonadaceae;g__Croceibacterium;s__Croceibacterium sp001683845
Activated sludge	GB_GCA_001695645.1	d__Bacteria;p__Firmicutes;c__Bacilli;o__Erysipelotrichales;f__Erysipelotrichaceae;g__Breznakia;s__Breznakia sp001695645
Activated sludge	GB_GCA_001701195.1	d__Bacteria;p__Bacteroidota;c__Bacteroidia;o__Bacteroidales;f__Muribaculaceae;g__Muribaculum;s__Muribaculum sp001701195
Activated sludge	GB_GCA_001701255.1	d__Bacteria;p__Bacteroidota;c__Bacteroidia;o__Bacteroidales;f__Muribaculaceae;g__CAG-1031;s__CAG-1031 sp000431215
Activated sludge	GB_GCA_001704575.1	d__Bacteria;p__Proteobacteria;c__Gammaproteobacteria;o__Burkholderiales;f__Methylophilaceae;g__UBA6140;s__UBA6140 sp001704575
Activated sludge	GB_GCA_001717035.1	d__Archaea;p__Thermoproteota;c__Methanomethylicia;o__Methanomethylicales;f__Methanomethylicaceae;g__Methanomethylicus;s__Methanomethylicus mesodigestum
Activated sludge	GB_GCA_001724025.1	d__Bacteria;p__Acidobacteriota;c__Vicinamibacteria;o__Vicinamibacterales;f__SCN-69-37;g__SCN-69-37;s__SCN-69-37 sp001724025
Activated sludge	GB_GCA_001724135.1	d__Bacteria;p__Proteobacteria;c__Gammaproteobacteria;o__Burkholderiales;f__Burkholderiaceae;g__Comamonas_C;s__Comamonas_C sp001724135
Activated sludge	GB_GCA_001724275.1	d__Bacteria;p__Gemmatimonadota;c__Gemmatimonadetes;o__Gemmatimonadales;f__Gemmatimonadaceae;g__SCN-70-22;s__SCN-70-22 sp001724275
Activated sludge	GB_GCA_001724485.1	d__Bacteria;p__Bacteroidota;c__Bacteroidia;o__Chitinophagales;f__Chitinophagaceae;g__Ferruginibacter;s__Ferruginibacter sp001898465
Activated sludge	GB_GCA_001724855.1	d__Bacteria;p__Proteobacteria;c__Gammaproteobacteria;o__Burkholderiales;f__Burkholderiaceae;g__SCN-69-89;s__SCN-69-89 sp001724855
Activated sludge	GB_GCA_001725405.1	d__Bacteria;p__Proteobacteria;c__Alphaproteobacteria;o__Rhizobiales;f__Devosiaceae;g__Devosia;s__Devosia sp001899045
Activated sludge	GB_GCA_001768075.1	d__Bacteria;p__Myxococcota;c__Myxococcia;o__Myxococcales;f__Anaeromyxobacteraceae;g__R267;s__R267 sp001768075
Activated sludge	GB_GCA_001768275.1	d__Bacteria;p__Bacteroidota;c__Bacteroidia;o__Bacteroidales;f__Dysgonomonadaceae;g__Proteiniphilum;s__Proteiniphilum sp001768325
Activated sludge	GB_GCA_001768875.1	d__Bacteria;p__Proteobacteria;c__Alphaproteobacteria;o__Micavibrionales;f__Micavibrionaceae;g__UBA1573;s__UBA1573 sp001767915
Activated sludge	GB_GCA_001768955.1	d__Bacteria;p__Proteobacteria;c__Alphaproteobacteria;o__UBA9655;f__UBA9655;g__UBA9655;s__UBA9655 sp001767835
Activated sludge	GB_GCA_001769195.1	d__Bacteria;p__Bacteroidota;c__Bacteroidia;o__Bacteroidales;f__UBA932;g__Bact-08;s__Bact-08 sp001769195
Activated sludge	GB_GCA_001769385.1	d__Bacteria;p__Bacteroidota;c__Bacteroidia;o__AKYH767;f__2-12-FULL-35-15;g__2-12-FULL-35-15;s__2-12-FULL-35-15 sp001769385
Activated sludge	GB_GCA_001769915.1	d__Bacteria;p__Bdellovibrionota;c__Bdellovibrionia_A;o__UBA1018;f__UBA1018;g__GWA1-52-35;s__GWA1-52-35 sp001769805
Activated sludge	GB_GCA_001769925.1	d__Bacteria;p__Bdellovibrionota;c__Bdellovibrionia;o__Bdellovibrionales;f__UBA6776;g__RBG-16-40-8;s__RBG-16-40-8 sp001769925
Activated sludge	GB_GCA_001771065.1	d__Bacteria;p__Proteobacteria;c__Gammaproteobacteria;o__Burkholderiales;f__Burkholderiaceae;g__Rhodoferax;s__Rhodoferax sp001771065
Activated sludge	GB_GCA_001771815.1	d__Bacteria;p__Bdellovibrionota;c__Bdellovibrionia;o__Bdellovibrionales;f__Bdellovibrionaceae;g__Pseudobdellovibrio;s__Pseudobdellovibrio sp001771815
Activated sludge	GB_GCA_001773455.1	d__Bacteria;p__Patescibacteria;c__Gracilibacteria;o__RBG-16-42-10;f__RBG-16-42-10;g__RBG-16-42-10;s__RBG-16-42-10 sp001773455
Activated sludge	GB_GCA_001780165.1	d__Bacteria;p__Eisenbacteria;c__RBG-16-71-46;o__RBG-16-71-46;f__RBG-16-71-46;g__RBG-16-71-46;s__RBG-16-71-46 sp001780165
Activated sludge	GB_GCA_001781805.1	d__Bacteria;p__Patescibacteria;c__Paceibacteria;o__UBA9983_A;f__UBA918;g__OLB19;s__OLB19 sp001781415
Activated sludge	GB_GCA_001783525.1	d__Bacteria;p__Patescibacteria;c__Paceibacteria;o__UBA9983_A;f__UBA918;g__UBA918;s__UBA918 sp001783525
Activated sludge	GB_GCA_001783565.1	d__Bacteria;p__Patescibacteria;c__Paceibacteria;o__UBA9983_A;f__UBA918;g__OLB19;s__OLB19 sp001783565
Activated sludge	GB_GCA_001784535.1	d__Bacteria;p__Cyanobacteria;c__Vampirovibrionia;o__Gastranaerophilales;f__UBA9579;g__UBA9971;s__UBA9971 sp001784535
Activated sludge	GB_GCA_001784695.1	d__Bacteria;p__Patescibacteria;c__Paceibacteria;o__Moranbacterales;f__UBA1568;g__UBA1568;s__UBA1568 sp001784695
Activated sludge	GB_GCA_001785575.1	d__Bacteria;p__Patescibacteria;c__Paceibacteria;o__UBA9983_A;f__UBA9973;g__MFUC01;s__MFUC01 sp001785575
Activated sludge	GB_GCA_001788395.1	d__Bacteria;p__Methylomirabilota;c__Methylomirabilia;o__Rokubacteriales;f__CSP1-6;g__UBA12499;s__UBA12499 sp001788395
Activated sludge	GB_GCA_001788715.1	d__Bacteria;p__Patescibacteria;c__Gracilibacteria;o__UBA1369;f__2-02-FULL-48-14;g__2-02-FULL-48-14;s__2-02-FULL-48-14 sp001787475
Activated sludge	GB_GCA_001790385.1	d__Bacteria;p__Patescibacteria;c__Saccharimonadia;o__Saccharimonadales;f__UBA1547;g__2011-GWC2-44-17;s__2011-GWC2-44-17 sp001029695
Activated sludge	GB_GCA_001790435.1	d__Bacteria;p__Patescibacteria;c__Saccharimonadia;o__Saccharimonadales;f__UBA1547;g__2011-GWC2-44-17;s__2011-GWC2-44-17 sp001790515
Activated sludge	GB_GCA_001791305.1	d__Bacteria;p__Patescibacteria;c__ABY1;o__SG8-24;f__GWF2-40-263;g__XYB2-FULL-45-11;s__XYB2-FULL-45-11 sp001791305
Activated sludge	GB_GCA_001791715.1	d__Bacteria;p__Patescibacteria;c__ABY1;o__SG8-24;f__GWF2-40-263;g__XYB2-FULL-45-11;s__XYB2-FULL-45-11 sp001791715
Activated sludge	GB_GCA_001800395.1	d__Bacteria;p__Elusimicrobiota;c__Elusimicrobia;o__Elusimicrobiales;f__UBA9959;g__UBA9959;s__UBA9959 sp001800275
Activated sludge	GB_GCA_001802845.1	d__Bacteria;p__Bacteroidota;c__Ignavibacteria;o__Ignavibacteriales;f__Ignavibacteriaceae;g__XYD12-FULL-36-8;s__XYD12-FULL-36-8 sp001803045
Activated sludge	GB_GCA_001804345.1	d__Bacteria;p__Omnitrophota;c__Omnitrophia;o__Omnitrophales;f__UBA2337;g__XYB12-FULL-50-7;s__XYB12-FULL-50-7 sp001804345
Activated sludge	GB_GCA_001804665.1	d__Bacteria;p__Bacteroidota;c__Ignavibacteria;o__Ignavibacteriales;f__Melioribacteraceae;g__XYB12-FULL-38-5;s__XYB12-FULL-38-5 sp001803165
Activated sludge	GB_GCA_001804715.1	d__Bacteria;p__Bacteroidota;c__Ignavibacteria;o__Ignavibacteriales;f__Ignavibacteriaceae;g__XYD12-FULL-36-8;s__XYD12-FULL-36-8 sp001803045
Activated sludge	GB_GCA_001804815.1	d__Bacteria;p__Verrucomicrobiota;c__Lentisphaeria;o__Victivallales;f__GWF2-50-93;g__GWF2-50-93;s__GWF2-50-93 sp001804815
Activated sludge	GB_GCA_001817055.1	d__Bacteria;p__Patescibacteria;c__Andersenbacteria;o__UBA10190;f__UBA10190;g__HO2-45-11b;s__HO2-45-11b sp001817055
Activated sludge	GB_GCA_001818445.1	d__Bacteria;p__Patescibacteria;c__ABY1;o__UBA1558;f__GWA2-36-10;g__XYD1-37-29;s__XYD1-37-29 sp001818495
Activated sludge	GB_GCA_001821055.1	d__Bacteria;p__Patescibacteria;c__Paceibacteria;o__UBA9983_A;f__PALSA-1337;g__C7867-002;s__C7867-002 sp001821055
Activated sludge	GB_GCA_001821395.1	d__Bacteria;p__Patescibacteria;c__Paceibacteria;o__UBA9983_A;f__UBA6899;g__MHLP01;s__MHLP01 sp001821395
Activated sludge	GB_GCA_001825445.1	d__Bacteria;p__Patescibacteria;c__Paceibacteria;o__UBA9983_A;f__Zambryskibacteraceae_A;g__WO2-35-19;s__WO2-35-19 sp001824275
Activated sludge	GB_GCA_001829495.1	d__Bacteria;p__Spirochaetota;c__UBA4802;o__UBA4802;f__UBA5550;g__RBG-16-49-21;s__RBG-16-49-21 sp001829495
Activated sludge	GB_GCA_001871725.1	d__Bacteria;p__Patescibacteria;c__Paceibacteria;o__UBA9983_A;f__UBA9973;g__UBA9973;s__UBA9973 sp002792755
Activated sludge	GB_GCA_001871905.1	d__Bacteria;p__Proteobacteria;c__Alphaproteobacteria;o__Micavibrionales;f__Micavibrionaceae;g__UBA1573;s__UBA1573 sp001871905
Activated sludge	GB_GCA_001896555.1	d__Bacteria;p__Desulfobacterota;c__Desulfomonilia;o__UBA1062;f__UBA1062;g__UBA1062;s__UBA1062 sp001896555
Activated sludge	GB_GCA_001896575.1	d__Bacteria;p__Bacteroidota;c__Bacteroidia;o__Bacteroidales;f__Dysgonomonadaceae;g__UBA4179;s__UBA4179 sp002381125
Activated sludge	GB_GCA_001896715.1	d__Archaea;p__Halobacteriota;c__Methanomicrobia;o__Methanomicrobiales;f__Methanoculleaceae;g__Methanoculleus;s__Methanoculleus sp001896715
Activated sludge	GB_GCA_001897155.1	d__Bacteria;p__Bacteroidota;c__Bacteroidia;o__Chitinophagales;f__Chitinophagaceae;g__Edaphocola;s__Edaphocola sp001897155
Activated sludge	GB_GCA_001897295.1	d__Bacteria;p__Patescibacteria;c__Saccharimonadia;o__Saccharimonadales;f__UBA1547;g__UBA6175;s__UBA6175 sp001897295
Activated sludge	GB_GCA_001897305.1	d__Bacteria;p__Patescibacteria;c__Saccharimonadia;o__Saccharimonadales;f__UBA1547;g__UBA6175;s__UBA6175 sp001897305
Activated sludge	GB_GCA_001897355.1	d__Bacteria;p__Actinobacteriota;c__Thermoleophilia;o__Solirubrobacterales;f__70-9;g__67-14;s__67-14 sp001897355
Activated sludge	GB_GCA_001897515.1	d__Bacteria;p__Bacteroidota;c__Bacteroidia;o__Bacteroidales;f__UBA932;g__Bact-08;s__Bact-08 sp001897515
Activated sludge	GB_GCA_001897535.1	d__Bacteria;p__Bacteroidota;c__Bacteroidia;o__Chitinophagales;f__LD1;g__UBA7692;s__UBA7692 sp001897535
Activated sludge	GB_GCA_001897615.1	d__Bacteria;p__Proteobacteria;c__Gammaproteobacteria;o__Burkholderiales;f__Burkholderiaceae;g__Ottowia;s__Ottowia sp001897615
Activated sludge	GB_GCA_001898075.1	d__Bacteria;p__Proteobacteria;c__Alphaproteobacteria;o__Holosporales;f__Holosporaceae;g__40-19;s__40-19 sp001898075
Activated sludge	GB_GCA_001898495.1	d__Bacteria;p__Bacteroidota;c__Bacteroidia;o__Chitinophagales;f__Chitinophagaceae;g__Terrimonas;s__Terrimonas ferruginea
Activated sludge	GB_GCA_001898705.1	d__Bacteria;p__Proteobacteria;c__Alphaproteobacteria;o__Caedimonadales;f__Caedimonadaceae;g__Paracaedimonas;s__Paracaedimonas sp001898705
Activated sludge	GB_GCA_001899005.1	d__Bacteria;p__Chloroflexota;c__Anaerolineae;o__Anaerolineales;f__Anaerolineaceae;g__UBA6170;s__UBA6170 sp001899005
Activated sludge	GB_GCA_001899175.1	d__Bacteria;p__Bacteroidota;c__Kapabacteria;o__Kapabacteriales;f__Kapabacteriaceae;g__Kapabacteria;s__Kapabacteria thiocyanatum
Activated sludge	GB_GCA_001899305.1	d__Bacteria;p__Proteobacteria;c__Gammaproteobacteria;o__Burkholderiales;f__Thiobacillaceae;g__Thiobacillus;s__Thiobacillus sp001899305
Activated sludge	GB_GCA_001899315.1	d__Bacteria;p__Cyanobacteria;c__Vampirovibrionia;o__Obscuribacterales;f__Obscuribacteraceae;g__Obscuribacter;s__Obscuribacter phosphatis
Activated sludge	GB_GCA_001899525.1	d__Bacteria;p__Proteobacteria;c__Alphaproteobacteria;o__Rhizobiales;f__Beijerinckiaceae;g__65-9;s__65-9 sp001899525
Activated sludge	GB_GCA_001899805.1	d__Bacteria;p__Proteobacteria;c__Gammaproteobacteria;o__Xanthomonadales;f__Rhodanobacteraceae;g__66-474;s__66-474 sp001899805
Activated sludge	GB_GCA_001915615.1	d__Bacteria;p__Bacteroidota;c__Bacteroidia;o__Bacteroidales;f__Marinifilaceae;g__Butyricimonas;s__Butyricimonas faecihominis
Activated sludge	GB_GCA_001916175.1	d__Bacteria;p__Firmicutes_A;c__Clostridia;o__TANB77;f__CAG-508;g__CAG-245;s__CAG-245 sp000435175
Activated sludge	GB_GCA_001916785.1	d__Bacteria;p__Firmicutes_A;c__Clostridia;o__Lachnospirales;f__Lachnospiraceae;g__Acetatifactor;s__Acetatifactor intestinalis
Activated sludge	GB_GCA_001917215.1	d__Bacteria;p__Proteobacteria;c__Gammaproteobacteria;o__Burkholderiales;f__Burkholderiaceae;g__Sutterella;s__Sutterella wadsworthensis_A
Activated sludge	GB_GCA_001938995.1	d__Bacteria;p__Firmicutes;c__Bacilli;o__Bacillales;f__Bacillaceae;g__Bacillus;s__Bacillus pumilus_G
Activated sludge	GB_GCA_001941225.1	d__Bacteria;p__Firmicutes_A;c__Clostridia;o__UBA1381;f__UBA1381;g__CAG-41;s__CAG-41 sp001941225
Activated sludge	GB_GCA_001942415.1	d__Bacteria;p__Actinobacteriota;c__Actinomycetia;o__Mycobacteriales;f__Pseudonocardiaceae;g__Pseudonocardia;s__Pseudonocardia sp001942415
Activated sludge	GB_GCA_001953215.1	d__Bacteria;p__Proteobacteria;c__Gammaproteobacteria;o__Burkholderiales;f__Usitatibacteraceae;g__Usitatibacter;s__Usitatibacter sp001953215
Activated sludge	GB_GCA_002009425.1	d__Bacteria;p__Proteobacteria;c__Gammaproteobacteria;o__Chromatiales;f__Sedimenticolaceae;g__41T-STBD-0c-01a;s__41T-STBD-0c-01a sp002009425
Activated sludge	GB_GCA_002050125.1	d__Bacteria;p__Chloroflexota;c__Anaerolineae;o__Anaerolineales;f__UBA4823;g__UTCFX2;s__UTCFX2 sp002050125
Activated sludge	GB_GCA_002050275.1	d__Bacteria;p__Chloroflexota;c__Anaerolineae;o__Anaerolineales;f__EnvOPS12;g__UBA12294;s__UBA12294 sp002050275
Activated sludge	GB_GCA_002050295.1	d__Bacteria;p__Bacteroidota;c__Ignavibacteria;o__Ignavibacteriales;f__Ignavibacteriaceae;g__IGN3;s__IGN3 sp002050295
Activated sludge	GB_GCA_002050315.1	d__Bacteria;p__Planctomycetota;c__Brocadiae;o__Brocadiales;f__Brocadiaceae;g__Brocadia;s__Brocadia fulgida
Activated sludge	GB_GCA_002050355.1	d__Bacteria;p__Acidobacteriota;c__Blastocatellia;o__Pyrinomonadales;f__Pyrinomonadaceae;g__GCA-002050365;s__GCA-002050365 sp002050355
Activated sludge	GB_GCA_002066995.1	d__Bacteria;p__Bacteroidota;c__Bacteroidia;o__Chitinophagales;f__Chitinophagaceae;g__UTBCD1;s__UTBCD1 sp002066995
Activated sludge	GB_GCA_002067095.1	d__Archaea;p__Halobacteriota;c__Methanomicrobia;o__Methanomicrobiales;f__Methanoregulaceae;g__Methanolinea_A;s__Methanolinea_A sp002067095
Activated sludge	GB_GCA_002067495.1	d__Archaea;p__Halobacteriota;c__Methanosarcinia;o__Methanotrichales;f__Methanotrichaceae;g__Methanothrix_A;s__Methanothrix_A sp001602645
Activated sludge	GB_GCA_002067745.1	d__Bacteria;p__Desulfobacterota;c__Syntrophia;o__Syntrophales;f__Syntrophaceae;g__Syntrophus;s__Syntrophus sp002067745
Activated sludge	GB_GCA_002067795.1	d__Archaea;p__Halobacteriota;c__Methanosarcinia;o__Methanotrichales;f__Methanotrichaceae;g__MVQI01;s__MVQI01 sp002067795
Activated sludge	GB_GCA_002067855.1	d__Bacteria;p__Desulfobacterota;c__Syntrophia;o__Syntrophales;f__UBA4778;g__UBA2192;s__UBA2192 sp002067855
Activated sludge	GB_GCA_002067865.1	d__Archaea;p__Thermoplasmatota;c__Thermoplasmata;o__Methanomassiliicoccales;f__UBA472;g__MVRC01;s__MVRC01 sp002067865
Activated sludge	GB_GCA_002068015.1	d__Bacteria;p__Desulfobacterota;c__Syntrophia;o__Syntrophales;f__Smithellaceae;g__Fen-1166;s__Fen-1166 sp002068015
Activated sludge	GB_GCA_002068355.1	d__Bacteria;p__Synergistota;c__Synergistia;o__Synergistales;f__Aminobacteriaceae;g__JAAYLU01;s__JAAYLU01 sp002068355
Activated sludge	GB_GCA_002068415.1	d__Bacteria;p__Firmicutes;c__Bacilli;o__ML615J-28;f__CAG-698;g__UBA2253;s__UBA2253 sp002068415
Activated sludge	GB_GCA_002068435.1	d__Archaea;p__Halobacteriota;c__Methanomicrobia;o__Methanomicrobiales;f__Methanoregulaceae;g__UBA9949;s__UBA9949 sp002068435
Activated sludge	GB_GCA_002068715.1	d__Bacteria;p__Riflebacteria;c__Ozemobacteria;o__Ozemobacterales;f__Ozemobacteraceae;g__MWAR01;s__MWAR01 sp002068715
Activated sludge	GB_GCA_002068775.1	d__Bacteria;p__Actinobacteriota;c__Humimicrobiia;o__Humimicrobiales;f__Humimicrobiaceae;g__Fen731;s__Fen731 sp002068775
Activated sludge	GB_GCA_002068835.1	d__Bacteria;p__Acidobacteriota;c__Holophagae;o__Holophagales;f__Holophagaceae;g__Holophaga;s__Holophaga sp002068835
Activated sludge	GB_GCA_002068855.1	d__Bacteria;p__Proteobacteria;c__Gammaproteobacteria;o__Burkholderiales;f__Rhodocyclaceae;g__UBA1934;s__UBA1934 sp002068855
Activated sludge	GB_GCA_002069025.1	d__Bacteria;p__Bacteroidota;c__Bacteroidia;o__Bacteroidales;f__Paludibacteraceae;g__Enterocola;s__Enterocola sp002069025
Activated sludge	GB_GCA_002069045.1	d__Bacteria;p__Bacteroidota;c__Bacteroidia;o__Chitinophagales;f__Chitinophagaceae;g__JJ008;s__JJ008 sp002069045
Activated sludge	GB_GCA_002069095.1	d__Bacteria;p__Bacteroidota;c__Bacteroidia;o__Bacteroidales;f__Dysgonomonadaceae;g__Petrimonas;s__Petrimonas sp002069095
Activated sludge	GB_GCA_002069125.1	d__Bacteria;p__Spirochaetota;c__UBA4802;o__UBA4802;f__UBA5368;g__MVZN01;s__MVZN01 sp002069125
Activated sludge	GB_GCA_002069655.1	d__Bacteria;p__Spirochaetota;c__Spirochaetia;o__Treponematales;f__Treponemataceae;g__Spiro-10;s__Spiro-10 sp004294945
Activated sludge	GB_GCA_002069725.1	d__Bacteria;p__Firmicutes_A;c__Clostridia;o__Christensenellales;f__CAG-138;g__Phil1;s__Phil1 sp002069725
Activated sludge	GB_GCA_002069815.1	d__Bacteria;p__Firmicutes;c__Bacilli;o__RFN20;f__CAG-826;g__UBA1361;s__UBA1361 sp002069815
Activated sludge	GB_GCA_002069975.1	d__Bacteria;p__Bacteroidota;c__Bacteroidia;o__Bacteroidales;f__UBA1715;g__WQTX01;s__WQTX01 sp002069975
Activated sludge	GB_GCA_002070045.1	d__Bacteria;p__Cloacimonadota;c__Cloacimonadia;o__Cloacimonadales;f__Cloacimonadaceae;g__Syntrophosphaera;s__Syntrophosphaera sp002070045
Activated sludge	GB_GCA_002070095.1	d__Bacteria;p__Patescibacteria;c__ABY1;o__SG8-24;f__2-12-FULL-60-25;g__MWCR01;s__MWCR01 sp002070095
Activated sludge	GB_GCA_002070115.1	d__Bacteria;p__Myxococcota;c__Polyangia;o__Polyangiales;f__Polyangiaceae;g__MWCO01;s__MWCO01 sp002070115
Activated sludge	GB_GCA_002070215.1	d__Bacteria;p__Chloroflexota;c__Anaerolineae;o__UBA2200;f__UBA2200;g__UBA2200;s__UBA2200 sp002070215
Activated sludge	GB_GCA_002070395.1	d__Bacteria;p__Synergistota;c__Synergistia;o__Synergistales;f__Thermovirgaceae;g__58-81;s__58-81 sp002070395
Activated sludge	GB_GCA_002070455.1	d__Bacteria;p__Desulfobacterota;c__Syntrophia;o__Syntrophales;f__Smithellaceae;g__UBA8904;s__UBA8904 sp002070455
Activated sludge	GB_GCA_002070465.1	d__Bacteria;p__Acidobacteriota;c__Aminicenantia;o__Aminicenantales;f__UBA4085;g__JAAZPG01;s__JAAZPG01 sp012797375
Activated sludge	GB_GCA_002070525.1	d__Bacteria;p__Firmicutes;c__Bacilli;o__ML615J-28;f__CAG-313;g__UBA1427;s__UBA1427 sp002329485
Activated sludge	GB_GCA_002070565.1	d__Bacteria;p__Bacteroidota;c__Bacteroidia;o__Bacteroidales;f__UBA932;g__DMER64;s__DMER64 sp002070565
Activated sludge	GB_GCA_002070575.1	d__Bacteria;p__Desulfobacterota_G;c__Syntrophorhabdia;o__Syntrophorhabdales;f__Syntrophorhabdaceae;g__Syntrophorhabdus;s__Syntrophorhabdus sp002067585
Activated sludge	GB_GCA_002070655.1	d__Bacteria;p__Bacteroidota;c__Bacteroidia;o__Bacteroidales;f__Prolixibacteraceae;g__UBA1413;s__UBA1413 sp002304925
Activated sludge	GB_GCA_002070675.1	d__Bacteria;p__Chloroflexota;c__Anaerolineae;o__Anaerolineales;f__Anaerolineaceae;g__Brevefilum;s__Brevefilum fermentans
Activated sludge	GB_GCA_002070715.1	d__Bacteria;p__Verrucomicrobiota;c__Verrucomicrobiae;o__Pedosphaerales;f__NGM72-4;g__MWDV01;s__MWDV01 sp002070715
Activated sludge	GB_GCA_002070725.1	d__Bacteria;p__Cloacimonadota;c__Cloacimonadia;o__Cloacimonadales;f__Cloacimonadaceae;g__Syntrophosphaera;s__Syntrophosphaera sp012516855
Activated sludge	GB_GCA_002070895.1	d__Bacteria;p__Cloacimonadota;c__Cloacimonadia;o__Cloacimonadales;f__Cloacimonadaceae;g__UBA4175;s__UBA4175 sp002379855
Activated sludge	GB_GCA_002071025.1	d__Bacteria;p__Verrucomicrobiota;c__Kiritimatiellae;o__RFP12;f__UBA1067;g__DUPH01;s__DUPH01 sp002071025
Activated sludge	GB_GCA_002071045.1	d__Bacteria;p__Desulfobacterota;c__Desulfomonilia;o__UBA1062;f__UBA1062;g__MWEI01;s__MWEI01 sp002071045
Activated sludge	GB_GCA_002071135.1	d__Bacteria;p__Acidobacteriota;c__Thermoanaerobaculia;o__UBA5704;f__UBA5704;g__JAAYLR01;s__JAAYLR01 sp012521815
Activated sludge	GB_GCA_002071175.1	d__Bacteria;p__Bacteroidota;c__Bacteroidia;o__Bacteroidales;f__UBA932;g__DMER64;s__DMER64 sp002071175
Activated sludge	GB_GCA_002071235.1	d__Bacteria;p__Bacteroidota;c__Bacteroidia;o__Bacteroidales;f__ML635J-15;g__Bact-19;s__Bact-19 sp002412425
Activated sludge	GB_GCA_002071305.1	d__Archaea;p__Methanobacteriota_B;c__Thermococci;o__Methanofastidiosales;f__Methanofastidiosaceae;g__Methanofastidiosum;s__Methanofastidiosum sp001587595
Activated sludge	GB_GCA_002071385.1	d__Bacteria;p__Bacteroidota;c__Bacteroidia;o__Bacteroidales;f__UBA932;g__DMER64;s__DMER64 sp002071385
Activated sludge	GB_GCA_002071485.1	d__Bacteria;p__Verrucomicrobiota;c__Verrucomicrobiae;o__Pedosphaerales;f__J093;g__MWFF01;s__MWFF01 sp002071485
Activated sludge	GB_GCA_002071555.1	d__Bacteria;p__Spirochaetota;c__Spirochaetia;o__Treponematales;f__UBA8932;g__Rectinema;s__Rectinema sp012516755
Activated sludge	GB_GCA_002071685.1	d__Bacteria;p__Patescibacteria;c__UBA1384;o__UBA1384;f__DTJR01;g__MWBO01;s__MWBO01 sp002071685
Activated sludge	GB_GCA_002083815.1	d__Bacteria;p__Cyanobacteria;c__Sericytochromatia;o__UBA7694;f__UBA7694;g__UBA7694;s__UBA7694 sp002482705
Activated sludge	GB_GCA_002084045.1	d__Bacteria;p__Proteobacteria;c__Gammaproteobacteria;o__Chromatiales;f__Sedimenticolaceae;g__Sedimenticola_A;s__Sedimenticola_A endophacoides
Activated sludge	GB_GCA_002084825.1	d__Bacteria;p__Fusobacteriota;c__Fusobacteriia;o__Fusobacteriales;f__Fusobacteriaceae;g__Psychrilyobacter;s__Psychrilyobacter sp002084825
Activated sludge	GB_GCA_002085155.1	d__Bacteria;p__Myxococcota;c__Polyangia;o__Polyangiales;f__Polyangiaceae;g__NIC37A-2;s__NIC37A-2 sp002085155
Activated sludge	GB_GCA_002094675.1	d__Bacteria;p__Proteobacteria;c__Gammaproteobacteria;o__Enterobacterales;f__Enterobacteriaceae;g__Cronobacter;s__Cronobacter sakazakii
Activated sludge	GB_GCA_002134785.1	d__Bacteria;p__Proteobacteria;c__Gammaproteobacteria;o__Methylococcales;f__Methylomonadaceae;g__UBA4132;s__UBA4132 sp002134785
Activated sludge	GB_GCA_002197835.1	d__Bacteria;p__Bacteroidota;c__Bacteroidia;o__Flavobacteriales;f__Weeksellaceae;g__Kaistella;s__Kaistella sp002197835
Activated sludge	GB_GCA_002212725.1	d__Bacteria;p__Bacteroidota;c__Bacteroidia;o__Chitinophagales;f__UBA2359;g__UBA2359;s__UBA2359 sp002212725
Activated sludge	GB_GCA_002215675.1	d__Bacteria;p__Bacteroidota;c__Bacteroidia;o__AKYH767-A;f__2013-40CM-41-45;g__2013-40CM-41-45;s__2013-40CM-41-45 sp002215675
Activated sludge	GB_GCA_002237645.1	d__Bacteria;p__Desulfobacterota_I;c__Desulfovibrionia;o__Desulfovibrionales;f__Desulfovibrionaceae;g__Desulfovibrio;s__Desulfovibrio sp002237645
Activated sludge	GB_GCA_002238725.1	d__Bacteria;p__Proteobacteria;c__Alphaproteobacteria;o__Bin65;f__Bin65;g__Bin65;s__Bin65 sp002238725
Activated sludge	GB_GCA_002240395.1	d__Bacteria;p__Proteobacteria;c__Gammaproteobacteria;o__Xanthomonadales;f__Xanthomonadaceae;g__Luteimonas;s__Luteimonas citri_A
Activated sludge	GB_GCA_002243285.1	d__Bacteria;p__Bacteroidota;c__Bacteroidia;o__Flavobacteriales;f__Crocinitomicaceae;g__Fluviicola;s__Fluviicola riflensis
Activated sludge	GB_GCA_002243705.1	d__Bacteria;p__Firmicutes;c__Bacilli;o__Bacillales;f__Anoxybacillaceae;g__Anoxybacillus;s__Anoxybacillus flavithermus
Activated sludge	GB_GCA_002245855.1	d__Bacteria;p__Bacteroidota;c__Bacteroidia;o__Sphingobacteriales;f__Sphingobacteriaceae;g__Sphingobacterium;s__Sphingobacterium cellulitidis
Activated sludge	GB_GCA_002255905.1	d__Bacteria;p__Proteobacteria;c__Gammaproteobacteria;o__Burkholderiales;f__Burkholderiaceae;g__PBB1;s__PBB1 sp002255905
Activated sludge	GB_GCA_002255935.1	d__Bacteria;p__Proteobacteria;c__Gammaproteobacteria;o__Burkholderiales;f__Burkholderiaceae;g__Limnohabitans_A;s__Limnohabitans_A sp002255935
Activated sludge	GB_GCA_002256285.1	d__Bacteria;p__Bacteroidota;c__Bacteroidia;o__Flavobacteriales;f__Flavobacteriaceae;g__Flavobacterium;s__Flavobacterium sp002256285
Activated sludge	GB_GCA_002256385.1	d__Bacteria;p__Bacteroidota;c__Bacteroidia;o__Flavobacteriales;f__Flavobacteriaceae;g__Flavobacterium;s__Flavobacterium sp002256385
Activated sludge	GB_GCA_002256425.1	d__Bacteria;p__Proteobacteria;c__Alphaproteobacteria;o__Caulobacterales;f__Caulobacteraceae;g__Phenylobacterium;s__Phenylobacterium sp002256425
Activated sludge	GB_GCA_002256465.1	d__Bacteria;p__Proteobacteria;c__Gammaproteobacteria;o__Methylococcales;f__Methylomonadaceae;g__KS41;s__KS41 sp002256465
Activated sludge	GB_GCA_002256595.1	d__Archaea;p__Halobacteriota;c__Methanosarcinia;o__Methanotrichales;f__Methanotrichaceae;g__Methanothrix;s__Methanothrix sp002256595
Activated sludge	GB_GCA_002256935.1	d__Bacteria;p__Bdellovibrionota;c__Bdellovibrionia;o__Bdellovibrionales;f__Bdellovibrionaceae;g__UBA2316;s__UBA2316 sp002256935
Activated sludge	GB_GCA_002257025.1	d__Bacteria;p__Bacteroidota;c__Bacteroidia;o__Sphingobacteriales;f__Sphingobacteriaceae;g__Daejeonella;s__Daejeonella sp002257025
Activated sludge	GB_GCA_002261155.1	d__Bacteria;p__Firmicutes;c__Bacilli;o__Bacillales_B;f__Domibacillaceae;g__FJAT-46582;s__FJAT-46582 sp002261155
Activated sludge	GB_GCA_002279095.1	d__Bacteria;p__Actinobacteriota;c__Actinomycetia;o__Actinomycetales;f__Cellulomonadaceae;g__Cellulomonas;s__Cellulomonas sp001898185
Activated sludge	GB_GCA_002279765.1	d__Bacteria;p__Verrucomicrobiota;c__Verrucomicrobiae;o__Verrucomicrobiales;f__Verrucomicrobiaceae;g__Prosthecobacter;s__Prosthecobacter sp002279765
Activated sludge	GB_GCA_002280515.1	d__Bacteria;p__Proteobacteria;c__Alphaproteobacteria;o__Rhodobacterales;f__Rhodobacteraceae;g__Albidovulum;s__Albidovulum sp002280515
Activated sludge	GB_GCA_002280675.1	d__Bacteria;p__Proteobacteria;c__Alphaproteobacteria;o__Sphingomonadales;f__Sphingomonadaceae;g__Novosphingobium;s__Novosphingobium sp002280675
Activated sludge	GB_GCA_002281555.1	d__Bacteria;p__Proteobacteria;c__Gammaproteobacteria;o__Burkholderiales;f__Thiobacillaceae;g__PFJX01;s__PFJX01 sp002281555
Activated sludge	GB_GCA_002281735.1	d__Bacteria;p__Proteobacteria;c__Gammaproteobacteria;o__Halothiobacillales;f__Halothiobacillaceae;g__28-57-27;s__28-57-27 sp002281735
Activated sludge	GB_GCA_002281815.1	d__Bacteria;p__Proteobacteria;c__Gammaproteobacteria;o__Burkholderiales;f__Methylophilaceae;g__Methylotenera;s__Methylotenera sp002281815
Activated sludge	GB_GCA_002287215.1	d__Archaea;p__Halobacteriota;c__Methanomicrobia;o__Methanomicrobiales;f__Methanocorpusculaceae;g__Methanocorpusculum;s__Methanocorpusculum parvum
Activated sludge	GB_GCA_002293145.1	d__Bacteria;p__Verrucomicrobiota;c__Verrucomicrobiae;o__Verrucomicrobiales;f__Akkermansiaceae;g__UBA956;s__UBA956 sp002293145
Activated sludge	GB_GCA_002293615.1	d__Bacteria;p__Proteobacteria;c__Gammaproteobacteria;o__Burkholderiales;f__Casimicrobiaceae;g__UBA931;s__UBA931 sp002293615
Activated sludge	GB_GCA_002293725.1	d__Bacteria;p__Patescibacteria;c__Microgenomatia;o__UBA1400;f__PJMF01;g__UBA924;s__UBA924 sp002293725
Activated sludge	GB_GCA_002293825.1	d__Bacteria;p__Patescibacteria;c__ABY1;o__Magasanikbacterales;f__UBA922;g__UBA922;s__UBA922 sp002293825
Activated sludge	GB_GCA_002293845.1	d__Bacteria;p__Patescibacteria;c__Paceibacteria;o__UBA9983_A;f__UBA918;g__UBA918;s__UBA918 sp002293845
Activated sludge	GB_GCA_002293855.1	d__Bacteria;p__Patescibacteria;c__ABY1;o__BM507;f__UBA917;g__UBA917;s__UBA917 sp002293855
Activated sludge	GB_GCA_002294615.1	d__Bacteria;p__Patescibacteria;c__Saccharimonadia;o__Saccharimonadales;f__UBA1547;g__UBA6175;s__UBA6175 sp002726935
Activated sludge	GB_GCA_002296655.1	d__Bacteria;p__Proteobacteria;c__Gammaproteobacteria;o__Pseudomonadales;f__Moraxellaceae;g__Acinetobacter;s__Acinetobacter sp002296655
Activated sludge	GB_GCA_002297665.1	d__Bacteria;p__Acidobacteriota;c__Holophagae;o__Holophagales;f__Holophagaceae;g__Holophaga;s__Holophaga sp002297665
Activated sludge	GB_GCA_002298925.1	d__Bacteria;p__Desulfobacterota;c__Desulfuromonadia;o__Geobacterales;f__Pseudopelobacteraceae;g__Pelotalea;s__Pelotalea sp002298925
Activated sludge	GB_GCA_002305205.1	d__Bacteria;p__Patescibacteria;c__WWE3;o__UBA101185;f__UBA10185;g__UBA1397;s__UBA1397 sp002305205
Activated sludge	GB_GCA_002305395.1	d__Bacteria;p__Patescibacteria;c__UBA1384;o__UBA1384;f__UBA1384;g__UBA1384;s__UBA1384 sp002305395
Activated sludge	GB_GCA_002305765.1	d__Bacteria;p__Desulfobacterota_G;c__Syntrophorhabdia;o__Syntrophorhabdales;f__Syntrophorhabdaceae;g__Delta-02;s__Delta-02 sp002305765
Activated sludge	GB_GCA_002306345.1	d__Bacteria;p__Patescibacteria;c__Microgenomatia;o__UBA1400;f__PJMF01;g__UBA1364;s__UBA1364 sp002306345
Activated sludge	GB_GCA_002306385.1	d__Bacteria;p__Patescibacteria;c__ABY1;o__BM507;f__UBA917;g__UBA1359;s__UBA1359 sp002306385
Activated sludge	GB_GCA_002307715.1	d__Bacteria;p__Patescibacteria;c__Paceibacteria;o__Moranbacterales;f__UBA1568;g__UBA1568;s__UBA1568 sp002307715
Activated sludge	GB_GCA_002311025.1	d__Bacteria;p__Elusimicrobiota;c__Elusimicrobia;o__Elusimicrobiales;f__Elusimicrobiaceae;g__UBA1174;s__UBA1174 sp002311025
Activated sludge	GB_GCA_002316545.1	d__Bacteria;p__Patescibacteria;c__Saccharimonadia;o__Saccharimonadales;f__UBA1020;g__UBA1020;s__UBA1020 sp002316545
Activated sludge	GB_GCA_002319075.1	d__Bacteria;p__Bacteroidota;c__Bacteroidia;o__AKYH767;f__B-17BO;g__UBA2475;s__UBA2475 sp002319075
Activated sludge	GB_GCA_002320515.1	d__Bacteria;p__Firmicutes_C;c__Negativicutes;o__Veillonellales;f__Dialisteraceae;g__Dialister;s__Dialister sp002320515
Activated sludge	GB_GCA_002328515.1	d__Bacteria;p__Firmicutes;c__Bacilli;o__Erysipelotrichales;f__Erysipelotrichaceae;g__UBA2212;s__UBA2212 sp002402585
Activated sludge	GB_GCA_002329325.1	d__Bacteria;p__Chloroflexota;c__Anaerolineae;o__UBA1429;f__UBA1429;g__UBA1429;s__UBA1429 sp002329325
Activated sludge	GB_GCA_002333425.1	d__Bacteria;p__Spirochaetota;c__Leptospirae;o__Leptospirales;f__Leptospiraceae;g__UBA2033;s__UBA2033 sp002333425
Activated sludge	GB_GCA_002335425.1	d__Bacteria;p__Armatimonadota;c__Fimbriimonadia;o__Fimbriimonadales;f__Fimbriimonadaceae;g__UBA2017;s__UBA2017 sp002335425
Activated sludge	GB_GCA_002336855.1	d__Bacteria;p__Actinobacteriota;c__Actinomycetia;o__Actinomycetales;f__Microbacteriaceae;g__Leucobacter;s__Leucobacter sp002336855
Activated sludge	GB_GCA_002336985.1	d__Bacteria;p__Proteobacteria;c__Alphaproteobacteria;o__Sphingomonadales;f__Sphingomonadaceae;g__UBA1936;s__UBA1936 sp002336985
Activated sludge	GB_GCA_002337125.1	d__Bacteria;p__Bacteroidota;c__Bacteroidia;o__Chitinophagales;f__Chitinophagaceae;g__Lacibacter;s__Lacibacter sp002337125
Activated sludge	GB_GCA_002338605.1	d__Bacteria;p__Proteobacteria;c__Gammaproteobacteria;o__Woeseiales;f__Woeseiaceae;g__UBA1847;s__UBA1847 sp002338605
Activated sludge	GB_GCA_002342865.1	d__Bacteria;p__Proteobacteria;c__Gammaproteobacteria;o__Pseudomonadales;f__Pseudomonadaceae;g__Pseudomonas_C;s__Pseudomonas_C sp002342705
Activated sludge	GB_GCA_002342945.1	d__Bacteria;p__Bacteroidota;c__Bacteroidia;o__Chitinophagales;f__Saprospiraceae;g__UBA2329;s__UBA2329 sp002344975
Activated sludge	GB_GCA_002343075.1	d__Bacteria;p__Planctomycetota;c__Phycisphaerae;o__Tepidisphaerales;f__Tepidisphaeraceae;g__UBA2421;s__UBA2421 sp002343075
Activated sludge	GB_GCA_002343145.1	d__Bacteria;p__Proteobacteria;c__Gammaproteobacteria;o__Xanthomonadales;f__UBA2363;g__Pseudofulvimonas;s__Pseudofulvimonas sp002344355
Activated sludge	GB_GCA_002343185.1	d__Bacteria;p__Bdellovibrionota_C;c__UBA2361;o__UBA2361;f__UBA2361;g__UBA2361;s__UBA2361 sp002343185
Activated sludge	GB_GCA_002343205.1	d__Bacteria;p__Bacteroidota;c__Ignavibacteria;o__SJA-28;f__OLB5;g__OLB5;s__OLB5 sp002344125
Activated sludge	GB_GCA_002343265.1	d__Bacteria;p__Proteobacteria;c__Alphaproteobacteria;o__UBA2400;f__UBA2400;g__UBA2400;s__UBA2400 sp002343265
Activated sludge	GB_GCA_002343325.1	d__Bacteria;p__Planctomycetota;c__Phycisphaerae;o__Phycisphaerales;f__UBA1924;g__UBA2396;s__UBA2396 sp002343325
Activated sludge	GB_GCA_002343605.1	d__Bacteria;p__Patescibacteria;c__Microgenomatia;o__UBA10105;f__UBA927;g__UBA927;s__UBA927 sp002430725
Activated sludge	GB_GCA_002343765.1	d__Bacteria;p__Bacteroidota;c__Bacteroidia;o__Chitinophagales;f__Saprospiraceae;g__OLB8;s__OLB8 sp001567405
Activated sludge	GB_GCA_002343845.1	d__Bacteria;p__Planctomycetota;c__UBA1135;o__UBA2386;f__UBA2386;g__UBA2386;s__UBA2386 sp002343845
Activated sludge	GB_GCA_002343985.1	d__Bacteria;p__Bacteroidota;c__Bacteroidia;o__Chitinophagales;f__Chitinophagaceae;g__Ferruginibacter;s__Ferruginibacter sp002343985
Activated sludge	GB_GCA_002343995.1	d__Bacteria;p__Patescibacteria;c__ABY1;o__BM507;f__UBA917;g__UBA919;s__UBA919 sp002344425
Activated sludge	GB_GCA_002344005.1	d__Bacteria;p__Bacteroidota;c__Kapabacteria;o__Kapabacteriales;f__UBA961;g__UBA2353;s__UBA2353 sp002344005
Activated sludge	GB_GCA_002344125.1	d__Bacteria;p__Bacteroidota;c__Ignavibacteria;o__SJA-28;f__OLB5;g__OLB5;s__OLB5 sp002344125
Activated sludge	GB_GCA_002344215.1	d__Bacteria;p__Verrucomicrobiota;c__Verrucomicrobiae;o__Verrucomicrobiales;f__DEV007;g__Arctic95D-9;s__Arctic95D-9 sp002344215
Activated sludge	GB_GCA_002344345.1	d__Bacteria;p__Bacteroidota;c__Bacteroidia;o__Chitinophagales;f__Saprospiraceae;g__UBA2365;s__UBA2365 sp002344345
Activated sludge	GB_GCA_002344415.1	d__Bacteria;p__Chloroflexota;c__Anaerolineae;o__Anaerolineales;f__EnvOPS12;g__OLB14;s__OLB14 sp002343775
Activated sludge	GB_GCA_002344525.1	d__Bacteria;p__Verrucomicrobiota;c__Verrucomicrobiae;o__Verrucomicrobiales;f__DEV007;g__Arctic95D-9;s__Arctic95D-9 sp002344525
Activated sludge	GB_GCA_002344795.1	d__Bacteria;p__Bacteroidota;c__Bacteroidia;o__Cytophagales;f__Cyclobacteriaceae;g__ELB16-189;s__ELB16-189 sp002344795
Activated sludge	GB_GCA_002344825.1	d__Bacteria;p__Omnitrophota;c__Omnitrophia;o__Omnitrophales;f__UBA2337;g__UBA2337;s__UBA2337 sp002344825
Activated sludge	GB_GCA_002345025.1	d__Bacteria;p__Proteobacteria;c__Gammaproteobacteria;o__Burkholderiales;f__Rhodocyclaceae;g__Accumulibacter;s__Accumulibacter phosphatis_B
Activated sludge	GB_GCA_002345145.1	d__Bacteria;p__Bacteroidota;c__Bacteroidia;o__Chitinophagales;f__UBA2359;g__UBA2359;s__UBA2359 sp002345145
Activated sludge	GB_GCA_002345205.1	d__Bacteria;p__Bdellovibrionota;c__Bdellovibrionia;o__Bdellovibrionales;f__Bdellovibrionaceae;g__UBA2316;s__UBA2316 sp002345205
Activated sludge	GB_GCA_002345215.1	d__Bacteria;p__Chloroflexota;c__Anaerolineae;o__Anaerolineales;f__EnvOPS12;g__OLB14;s__OLB14 sp002345215
Activated sludge	GB_GCA_002345905.1	d__Bacteria;p__Bacteroidota;c__Bacteroidia;o__Bacteroidales;f__Dysgonomonadaceae;g__Proteiniphilum;s__Proteiniphilum sp001768325
Activated sludge	GB_GCA_002345945.1	d__Bacteria;p__Armatimonadota;c__Fimbriimonadia;o__Fimbriimonadales;f__Fimbriimonadaceae;g__UBA6659;s__UBA6659 sp002344135
Activated sludge	GB_GCA_002346225.1	d__Bacteria;p__Bacteroidota;c__Bacteroidia;o__Chitinophagales;f__BACL12;g__UBA11426;s__UBA11426 sp002346225
Activated sludge	GB_GCA_002347405.1	d__Bacteria;p__Proteobacteria;c__Gammaproteobacteria;o__Burkholderiales;f__Rhodocyclaceae;g__UBA2250;s__UBA2250 sp002347405
Activated sludge	GB_GCA_002347655.1	d__Bacteria;p__Verrucomicrobiota;c__Kiritimatiellae;o__LD1-PB3;f__Lenti-01;g__Lenti-01;s__Lenti-01 sp002347655
Activated sludge	GB_GCA_002347705.1	d__Bacteria;p__Chloroflexota;c__Anaerolineae;o__Anaerolineales;f__Anaerolineaceae;g__T78;s__T78 sp002347705
Activated sludge	GB_GCA_002348185.1	d__Bacteria;p__Hydrogenedentota;c__Hydrogenedentia;o__Hydrogenedentiales;f__SLHB01;g__UBA2224;s__UBA2224 sp002348185
Activated sludge	GB_GCA_002352285.1	d__Bacteria;p__Proteobacteria;c__Alphaproteobacteria;o__Micropepsales;f__Micropepsaceae;g__UBA2784;s__UBA2784 sp002352285
Activated sludge	GB_GCA_002355915.1	d__Bacteria;p__Actinobacteriota;c__Actinomycetia;o__Actinomycetales;f__Actinomycetaceae;g__Actinomyces;s__Actinomyces oris_A
Activated sludge	GB_GCA_002355995.1	d__Bacteria;p__Deinococcota;c__Deinococci;o__Deinococcales;f__Thermaceae;g__Thermus;s__Thermus thermophilus_C
Activated sludge	GB_GCA_002356435.2	d__Bacteria;p__Bacteroidota;c__Bacteroidia;o__Bacteroidales;f__Dysgonomonadaceae;g__Petrimonas;s__Petrimonas sp002356435
Activated sludge	GB_GCA_002356635.1	d__Bacteria;p__Proteobacteria;c__Alphaproteobacteria;o__Rhodobacterales;f__Rhodobacteraceae;g__QY30;s__QY30 sp002356635
Activated sludge	GB_GCA_002360455.1	d__Bacteria;p__Bacteroidota;c__Bacteroidia;o__Chitinophagales;f__Saprospiraceae;g__UBA3362;s__UBA3362 sp002360455
Activated sludge	GB_GCA_002360535.1	d__Bacteria;p__Proteobacteria;c__Gammaproteobacteria;o__Burkholderiales;f__Thiobacillaceae;g__UBA3361;s__UBA3361 sp002360535
Activated sludge	GB_GCA_002369415.1	d__Bacteria;p__Firmicutes;c__Bacilli;o__RF39;f__UBA660;g__UBA3789;s__UBA3789 sp002369415
Activated sludge	GB_GCA_002371595.1	d__Bacteria;p__Firmicutes_A;c__Clostridia;o__Lachnospirales;f__Lachnospiraceae;g__RUG191;s__RUG191 sp002373675
Activated sludge	GB_GCA_002373285.1	d__Bacteria;p__Bacteroidota;c__Bacteroidia;o__Bacteroidales;f__Bacteroidaceae;g__Prevotella;s__Prevotella sp900314655
Activated sludge	GB_GCA_002375205.1	d__Bacteria;p__Firmicutes;c__Bacilli;o__RF39;f__UBA660;g__CAG-302;s__CAG-302 sp002375205
Activated sludge	GB_GCA_002376755.1	d__Bacteria;p__Bacteroidota;c__Bacteroidia;o__Bacteroidales;f__UBA1402;g__UBA1402;s__UBA1402 sp002305085
Activated sludge	GB_GCA_002378195.1	d__Bacteria;p__Patescibacteria;c__Paceibacteria;o__UBA9983_A;f__UBA918;g__OLB19;s__OLB19 sp002378195
Activated sludge	GB_GCA_002379905.1	d__Bacteria;p__Bacteroidota;c__Bacteroidia;o__Bacteroidales;f__Dysgonomonadaceae;g__UBA4179;s__UBA4179 sp002381125
Activated sludge	GB_GCA_002380465.1	d__Bacteria;p__Cloacimonadota;c__Cloacimonadia;o__Cloacimonadales;f__Cloacimonadaceae;g__Syntrophosphaera;s__Syntrophosphaera sp002376725
Activated sludge	GB_GCA_002381125.1	d__Bacteria;p__Bacteroidota;c__Bacteroidia;o__Bacteroidales;f__Dysgonomonadaceae;g__UBA4179;s__UBA4179 sp002381125
Activated sludge	GB_GCA_002382045.1	d__Bacteria;p__Desulfobacterota;c__Syntrophia;o__Syntrophales;f__Smithellaceae;g__UBA8904;s__UBA8904 sp002382045
Activated sludge	GB_GCA_002382075.1	d__Bacteria;p__Patescibacteria;c__Microgenomatia;o__UBA12405;f__UBA12405;g__UBA5615;s__UBA5615 sp002382075
Activated sludge	GB_GCA_002382325.1	d__Bacteria;p__Campylobacterota;c__Campylobacteria;o__Campylobacterales;f__Arcobacteraceae;g__UBA4036;s__UBA4036 sp002382325
Activated sludge	GB_GCA_002382705.1	d__Bacteria;p__Desulfobacterota;c__Desulfuromonadia;o__Geobacterales;f__Pseudopelobacteraceae;g__UBA4057;s__UBA4057 sp002382705
Activated sludge	GB_GCA_002382735.1	d__Bacteria;p__Delongbacteria;c__UBA4055;o__UBA4055;f__UBA4055;g__UBA4055;s__UBA4055 sp002382735
Activated sludge	GB_GCA_002383375.1	d__Bacteria;p__Spirochaetota;c__Spirochaetia;o__Treponematales;f__UBA8932;g__UBA2256;s__UBA2256 sp002383375
Activated sludge	GB_GCA_002383485.1	d__Bacteria;p__Bacteroidota;c__Bacteroidia;o__Bacteroidales;f__VadinHA17;g__SR-FBR-E99;s__SR-FBR-E99 sp002383485
Activated sludge	GB_GCA_002383495.1	d__Bacteria;p__Desulfobacterota;c__Syntrophia;o__Syntrophales;f__UBA4778;g__UBA4054;s__UBA4054 sp002383495
Activated sludge	GB_GCA_002385735.1	d__Bacteria;p__Firmicutes_B;c__Peptococcia;o__DRI-13;f__DTU073;g__UBA3937;s__UBA3937 sp002385735
Activated sludge	GB_GCA_002386465.1	d__Bacteria;p__Proteobacteria;c__Gammaproteobacteria;o__Burkholderiales;f__Burkholderiaceae;g__UBA4615;s__UBA4615 sp002386465
Activated sludge	GB_GCA_002387005.1	d__Bacteria;p__Actinobacteriota;c__Actinomycetia;o__Propionibacteriales;f__Propionibacteriaceae;g__Luteococcus;s__Luteococcus avicola
Activated sludge	GB_GCA_002387735.1	d__Bacteria;p__Bdellovibrionota;c__Bdellovibrionia_A;o__UBA1018;f__UBA923;g__UBA923;s__UBA923 sp002387735
Activated sludge	GB_GCA_002390845.1	d__Bacteria;p__Bacteroidota;c__Bacteroidia;o__Chitinophagales;f__Chitinophagaceae;g__Panacibacter;s__Panacibacter sp002390845
Activated sludge	GB_GCA_002391545.1	d__Bacteria;p__Firmicutes_E;c__DTU015;o__D8A-2;f__D2;g__UBA3907;s__UBA3907 sp002391545
Activated sludge	GB_GCA_002392445.1	d__Bacteria;p__Bacteroidota;c__Bacteroidia;o__Bacteroidales;f__P3;g__UBA1711;s__UBA1711 sp900319865
Activated sludge	GB_GCA_002393625.1	d__Bacteria;p__Firmicutes_A;c__Clostridia;o__Oscillospirales;f__Oscillospiraceae;g__Faecousia;s__Faecousia sp900315595
Activated sludge	GB_GCA_002396565.1	d__Bacteria;p__Proteobacteria;c__Gammaproteobacteria;o__Competibacterales;f__Competibacteraceae;g__Competibacter_A;s__Competibacter_A denitrificans
Activated sludge	GB_GCA_002399025.1	d__Bacteria;p__Bacteroidota;c__Bacteroidia;o__Bacteroidales;f__P3;g__UBA10566;s__UBA10566 sp002399025
Activated sludge	GB_GCA_002399085.1	d__Bacteria;p__Chloroflexota;c__Anaerolineae;o__Anaerolineales;f__Anaerolineaceae;g__T78;s__T78 sp002399085
Activated sludge	GB_GCA_002399785.1	d__Bacteria;p__Firmicutes;c__Bacilli;o__RFN20;f__CAG-826;g__Onthovivens;s__Onthovivens sp002399785
Activated sludge	GB_GCA_002400415.1	d__Bacteria;p__Bacteroidota;c__Bacteroidia;o__Chitinophagales;f__Chitinophagaceae;g__JJ008;s__JJ008 sp002400415
Activated sludge	GB_GCA_002400445.1	d__Bacteria;p__Bacteroidota;c__Bacteroidia;o__Chitinophagales;f__Chitinophagaceae;g__Ferruginibacter;s__Ferruginibacter sp002400445
Activated sludge	GB_GCA_002401765.2	d__Bacteria;p__Proteobacteria;c__Gammaproteobacteria;o__SZUA-76;f__SZUA-76;g__SZUA-76;s__SZUA-76 sp002401765
Activated sludge	GB_GCA_002401785.1	d__Bacteria;p__Dependentiae;c__Babeliae;o__Babeliales;f__GCA-2401785;g__GCA-2401785;s__GCA-2401785 sp002401785
Activated sludge	GB_GCA_002402585.1	d__Bacteria;p__Firmicutes;c__Bacilli;o__Erysipelotrichales;f__Erysipelotrichaceae;g__UBA2212;s__UBA2212 sp002402585
Activated sludge	GB_GCA_002402645.1	d__Bacteria;p__Bacteroidota;c__Bacteroidia;o__Bacteroidales;f__VadinHA17;g__LD21;s__LD21 sp002428385
Activated sludge	GB_GCA_002402695.1	d__Bacteria;p__Spirochaetota;c__UBA4802;o__UBA4802;f__UB4802;g__UBA4802;s__UBA4802 sp002328585
Activated sludge	GB_GCA_002402965.1	d__Bacteria;p__Bacteroidota;c__Bacteroidia;o__Bacteroidales;f__VadinHA17;g__SR-FBR-E99;s__SR-FBR-E99 sp002402965
Activated sludge	GB_GCA_002403095.1	d__Bacteria;p__Chloroflexota;c__Anaerolineae;o__Anaerolineales;f__Anaerolineaceae;g__UBA4782;s__UBA4782 sp002403095
Activated sludge	GB_GCA_002405275.1	d__Bacteria;p__Proteobacteria;c__Alphaproteobacteria;o__Rhizobiales;f__Methyloligellaceae;g__Methyloceanibacter;s__Methyloceanibacter sp002383105
Activated sludge	GB_GCA_002409015.1	d__Bacteria;p__Chloroflexota;c__Anaerolineae;o__Anaerolineales;f__Anaerolineaceae;g__T78;s__T78 sp002409625
Activated sludge	GB_GCA_002409365.1	d__Bacteria;p__Chloroflexota;c__Anaerolineae;o__Anaerolineales;f__Anaerolineaceae;g__T78;s__T78 sp002409365
Activated sludge	GB_GCA_002410635.1	d__Bacteria;p__Bacteroidota;c__Bacteroidia;o__Bacteroidales;f__Lentimicrobiaceae;g__Lentimicrobium;s__Lentimicrobium sp002410555
Activated sludge	GB_GCA_002412675.1	d__Bacteria;p__Verrucomicrobiota;c__Kiritimatiellae;o__LD1-PB3;f__Lenti-01;g__Lenti-01;s__Lenti-01 sp002347655
Activated sludge	GB_GCA_002412845.1	d__Bacteria;p__Chloroflexota;c__Anaerolineae;o__Anaerolineales;f__Anaerolineaceae;g__T78;s__T78 sp002347705
Activated sludge	GB_GCA_002413045.1	d__Bacteria;p__Chloroflexota;c__Limnocylindria;o__Limnocylindrales;f__CSP1-4;g__UBA5189;s__UBA5189 sp002413045
Activated sludge	GB_GCA_002413065.1	d__Bacteria;p__Patescibacteria;c__Paceibacteria;o__UBA9983_A;f__PALSA-1337;g__C7867-002;s__C7867-002 sp002413065
Activated sludge	GB_GCA_002413385.1	d__Bacteria;p__Acidobacteriota;c__Acidobacteriae;o__Acidobacteriales;f__Acidobacteriaceae;g__UBA5172;s__UBA5172 sp002413385
Activated sludge	GB_GCA_002415855.1	d__Bacteria;p__Bacteroidota;c__Bacteroidia;o__Bacteroidales;f__UBA10428;g__UBA5072;s__UBA5072 sp002415855
Activated sludge	GB_GCA_002416035.1	d__Bacteria;p__Actinobacteriota;c__Actinomycetia;o__Actinomycetales;f__Microbacteriaceae;g__Pseudolysinimonas;s__Pseudolysinimonas sp002325245
Activated sludge	GB_GCA_002417685.1	d__Bacteria;p__Chloroflexota;c__Anaerolineae;o__Anaerolineales;f__Anaerolineaceae;g__49-20;s__49-20 sp002417685
Activated sludge	GB_GCA_002418205.1	d__Bacteria;p__Chloroflexota;c__Anaerolineae;o__Anaerolineales;f__EnvOPS12;g__UBA12294;s__UBA12294 sp002418205
Activated sludge	GB_GCA_002418285.1	d__Bacteria;p__Planctomycetota;c__Phycisphaerae;o__Phycisphaerales;f__UBA5793;g__UBA5793;s__UBA5793 sp002418285
Activated sludge	GB_GCA_002418645.1	d__Bacteria;p__Bacteroidota;c__Bacteroidia;o__Bacteroidales;f__VadinHA17;g__LD21;s__LD21 sp002428385
Activated sludge	GB_GCA_002419365.1	d__Bacteria;p__Firmicutes_A;c__Clostridia;o__Saccharofermentanales;f__UBA5734;g__UBA5734;s__UBA5734 sp002419365
Activated sludge	GB_GCA_002420145.1	d__Bacteria;p__Bacteroidota;c__Bacteroidia;o__AKYH767;f__B-17BO;g__UBA4416;s__UBA4416 sp002420145
Activated sludge	GB_GCA_002423285.1	d__Bacteria;p__Proteobacteria;c__Alphaproteobacteria;o__Micavibrionales;f__Micavibrionaceae;g__Micavibrio;s__Micavibrio sp002423285
Activated sludge	GB_GCA_002423555.1	d__Bacteria;p__Patescibacteria;c__Paceibacteria;o__Paceibacterales;f__UBA5738;g__UBA5738;s__UBA5738 sp002423555
Activated sludge	GB_GCA_002423585.1	d__Bacteria;p__Actinobacteriota;c__Coriobacteriia;o__OPB41;f__UBA2279;g__UBA6100;s__UBA6100 sp002423585
Activated sludge	GB_GCA_002425055.1	d__Bacteria;p__Armatimonadota;c__Fimbriimonadia;o__Fimbriimonadales;f__Fimbriimonadaceae;g__UBA2017;s__UBA2017 sp002335425
Activated sludge	GB_GCA_002425115.1	d__Bacteria;p__Patescibacteria;c__Saccharimonadia;o__Saccharimonadales;f__UBA1020;g__UBA1020;s__UBA1020 sp002335175
Activated sludge	GB_GCA_002425185.1	d__Bacteria;p__Bacteroidota;c__Bacteroidia;o__Cytophagales;f__Cyclobacteriaceae;g__UBA2336;s__UBA2336 sp002425185
Activated sludge	GB_GCA_002425645.1	d__Bacteria;p__Firmicutes_A;c__Clostridia;o__Tissierellales;f__Tissierellaceae;g__Gudongella;s__Gudongella oleilytica
Activated sludge	GB_GCA_002427285.1	d__Bacteria;p__Bacteroidota;c__Bacteroidia;o__Bacteroidales;f__P3;g__UBA10566;s__UBA10566 sp002407855
Activated sludge	GB_GCA_002427845.1	d__Bacteria;p__Acidobacteriota;c__Blastocatellia;o__Pyrinomonadales;f__Pyrinomonadaceae;g__PSRF01;s__PSRF01 sp002427845
Activated sludge	GB_GCA_002427965.1	d__Bacteria;p__Bacteroidota;c__Bacteroidia;o__Bacteroidales;f__Prolixibacteraceae;g__UBA6024;s__UBA6024 sp002429385
Activated sludge	GB_GCA_002428045.1	d__Bacteria;p__Verrucomicrobiota;c__Kiritimatiellae;o__UBA8416;f__UBA8416;g__UBA8416;s__UBA8416 sp002428045
Activated sludge	GB_GCA_002428385.1	d__Bacteria;p__Bacteroidota;c__Bacteroidia;o__Bacteroidales;f__VadinHA17;g__LD21;s__LD21 sp002428385
Activated sludge	GB_GCA_002428665.1	d__Bacteria;p__Verrucomicrobiota;c__Verrucomicrobiae;o__Pedosphaerales;f__UBA8199;g__UBA6082;s__UBA6082 sp002428665
Activated sludge	GB_GCA_002428785.1	d__Bacteria;p__Bacteroidota;c__Bacteroidia;o__Bacteroidales;f__VadinHA17;g__SR-FBR-E99;s__SR-FBR-E99 sp002403305
Activated sludge	GB_GCA_002429315.1	d__Bacteria;p__Proteobacteria;c__Alphaproteobacteria;o__Micropepsales;f__Micropepsaceae;g__Rhizomicrobium;s__Rhizomicrobium sp002429315
Activated sludge	GB_GCA_002429325.1	d__Bacteria;p__Patescibacteria;c__Paceibacteria;o__UBA9983_A;f__UBA2103;g__C7867-001;s__C7867-001 sp002429325
Activated sludge	GB_GCA_002430615.1	d__Bacteria;p__Patescibacteria;c__Microgenomatia;o__GWA2-44-7;f__UBA8517;g__UBA5941;s__UBA5941 sp002430735
Activated sludge	GB_GCA_002431635.1	d__Bacteria;p__Thermotogota;c__Thermotogae;o__Petrotogales;f__Petrotogaceae;g__UBA5851;s__UBA5851 sp002431635
Activated sludge	GB_GCA_002435715.1	d__Bacteria;p__Proteobacteria;c__Alphaproteobacteria;o__Rhodospirillales;f__Magnetospirillaceae;g__Magnetospirillum;s__Magnetospirillum sp002435715
Activated sludge	GB_GCA_002435745.1	d__Bacteria;p__UBP15;c__UBA6099;o__UBA6099;f__UBA6099;g__UBA6099;s__UBA6099 sp002435745
Activated sludge	GB_GCA_002435785.1	d__Bacteria;p__Bacteroidota;c__Bacteroidia;o__Chitinophagales;f__Saprospiraceae;g__UBA6168;s__UBA6168 sp002435785
Activated sludge	GB_GCA_002436085.1	d__Bacteria;p__Chloroflexota;c__Anaerolineae;o__Anaerolineales;f__Anaerolineaceae;g__49-20;s__49-20 sp002436085
Activated sludge	GB_GCA_002436105.1	d__Bacteria;p__Acidobacteriota;c__Aminicenantia;o__UBA2199;f__UBA2199;g__UBA2199;s__UBA2199 sp002436105
Activated sludge	GB_GCA_002437585.1	d__Bacteria;p__Firmicutes_A;c__Clostridia;o__Oscillospirales;f__Oscillospiraceae;g__Faecousia;s__Faecousia sp002437585
Activated sludge	GB_GCA_002439665.1	d__Bacteria;p__Firmicutes_C;c__Negativicutes;o__Veillonellales;f__Dialisteraceae;g__Dialister;s__Dialister sp002439665
Activated sludge	GB_GCA_002440635.1	d__Bacteria;p__Proteobacteria;c__Alphaproteobacteria;o__Sphingomonadales;f__Sphingomonadaceae;g__Novosphingobium;s__Novosphingobium sp002440635
Activated sludge	GB_GCA_002440705.1	d__Bacteria;p__Bacteroidota;c__Bacteroidia;o__Flavobacteriales;f__Flavobacteriaceae;g__IN17;s__IN17 sp002440705
Activated sludge	GB_GCA_002441055.1	d__Bacteria;p__Proteobacteria;c__Alphaproteobacteria;o__Caulobacterales;f__Caulobacteraceae;g__Phenylobacterium;s__Phenylobacterium sp002441055
Activated sludge	GB_GCA_002448395.1	d__Bacteria;p__Firmicutes_A;c__Clostridia;o__Lachnospirales;f__Lachnospiraceae;g__CAG-791;s__CAG-791 sp002448395
Activated sludge	GB_GCA_002452515.1	d__Bacteria;p__Verrucomicrobiota;c__Verrucomicrobiae;o__Chthoniobacterales;f__UBA6821;g__UBA6821;s__UBA6821 sp002452515
Activated sludge	GB_GCA_002452795.1	d__Bacteria;p__Chloroflexota;c__Dehalococcoidia;o__GIF9;f__AB-539-J10;g__UBA6803;s__UBA6803 sp002452795
Activated sludge	GB_GCA_002455155.1	d__Bacteria;p__Bacteroidota;c__Kapabacteria;o__Kapabacteriales;f__UBA961;g__UBA2353;s__UBA2353 sp002344005
Activated sludge	GB_GCA_002455285.1	d__Bacteria;p__Bacteroidota;c__Bacteroidia;o__Chitinophagales;f__Chitinophagaceae;g__Ferruginibacter;s__Ferruginibacter sp002352045
Activated sludge	GB_GCA_002455335.1	d__Bacteria;p__Chloroflexota;c__Anaerolineae;o__Anaerolineales;f__UBA6663;g__UBA6663;s__UBA6663 sp002455335
Activated sludge	GB_GCA_002455425.1	d__Bacteria;p__Armatimonadota;c__Fimbriimonadia;o__Fimbriimonadales;f__Fimbriimonadaceae;g__UBA6659;s__UBA6659 sp002455425
Activated sludge	GB_GCA_002477755.1	d__Bacteria;p__Actinobacteriota;c__Actinomycetia;o__Mycobacteriales;f__Mycobacteriaceae;g__Gordonia;s__Gordonia sp002477755
Activated sludge	GB_GCA_002478265.1	d__Bacteria;p__Desulfobacterota;c__Syntrophia;o__Syntrophales;f__Smithellaceae;g__UBA4810;s__UBA4810 sp002478265
Activated sludge	GB_GCA_002478945.1	d__Bacteria;p__Firmicutes_A;c__Clostridia;o__Christensenellales;f__CAG-917;g__CAG-475;s__CAG-475 sp002478945
Activated sludge	GB_GCA_002479325.1	d__Bacteria;p__Proteobacteria;c__Alphaproteobacteria;o__Caulobacterales;f__Caulobacteraceae;g__Brevundimonas;s__Brevundimonas sp002479325
Activated sludge	GB_GCA_002479765.1	d__Bacteria;p__Proteobacteria;c__Alphaproteobacteria;o__Sphingomonadales;f__Sphingomonadaceae;g__Sphingorhabdus_B;s__Sphingorhabdus_B sp002479765
Activated sludge	GB_GCA_002481345.1	d__Bacteria;p__Bacteroidota;c__Bacteroidia;o__Bacteroidales;f__Bacteroidaceae;g__Prevotella;s__Prevotella sp002353825
Activated sludge	GB_GCA_002481545.1	d__Bacteria;p__Cyanobacteria;c__Vampirovibrionia;o__Gastranaerophilales;f__Gastranaerophilaceae;g__UBA2883;s__UBA2883 sp002481545
Activated sludge	GB_GCA_002482645.1	d__Bacteria;p__Proteobacteria;c__Alphaproteobacteria;o__Rhizobiales;f__Methyloligellaceae;g__Methyloceanibacter;s__Methyloceanibacter sp002482645
Activated sludge	GB_GCA_002482775.1	d__Bacteria;p__Bacteroidota;c__Bacteroidia;o__Flavobacteriales;f__PHOS-HE28;g__PHOS-HE28;s__PHOS-HE28 sp002482775
Activated sludge	GB_GCA_002483825.1	d__Bacteria;p__Proteobacteria;c__Alphaproteobacteria;o__Caulobacterales;f__Hyphomonadaceae;g__UBA5336;s__UBA5336 sp002408125
Activated sludge	GB_GCA_002484185.1	d__Bacteria;p__Bacteroidota;c__Bacteroidia;o__Flavobacteriales;f__Weeksellaceae;g__Empedobacter;s__Empedobacter falsenii_A
Activated sludge	GB_GCA_002484295.1	d__Bacteria;p__Firmicutes_A;c__Clostridia;o__Clostridiales;f__Clostridiaceae;g__Clostridium_J;s__Clostridium_J sulfidigenes
Activated sludge	GB_GCA_002494495.1	d__Archaea;p__Methanobacteriota;c__Methanobacteria;o__Methanobacteriales;f__Methanobacteriaceae;g__Methanobacterium_A;s__Methanobacterium_A sp002494495
Activated sludge	GB_GCA_002497075.1	d__Archaea;p__Thermoplasmatota;c__Thermoplasmata;o__Methanomassiliicoccales;f__UBA472;g__UBA472;s__UBA472 sp002497075
Activated sludge	GB_GCA_002498065.1	d__Archaea;p__Halobacteriota;c__Methanomicrobia;o__Methanomicrobiales;f__Methanoculleaceae;g__Methanoculleus;s__Methanoculleus sp002498065
Activated sludge	GB_GCA_002501655.1	d__Archaea;p__Halobacteriota;c__Methanomicrobia;o__Methanomicrobiales;f__Methanoculleaceae;g__Methanoculleus;s__Methanoculleus sp002501655
Activated sludge	GB_GCA_002505525.1	d__Archaea;p__Nanoarchaeota;c__Nanoarchaeia;o__Woesearchaeales;f__UBA583;g__UBA583;s__UBA583 sp002505525
Activated sludge	GB_GCA_002505765.1	d__Archaea;p__Methanobacteriota;c__Methanobacteria;o__Methanobacteriales;f__Methanobacteriaceae;g__Methanobacterium_D;s__Methanobacterium_D sp002505765
Activated sludge	GB_GCA_002506105.1	d__Archaea;p__Halobacteriota;c__Methanomicrobia;o__Methanomicrobiales;f__Methanoregulaceae;g__Methanolinea_A;s__Methanolinea_A sp002506105
Activated sludge	GB_GCA_002508545.1	d__Archaea;p__Thermoplasmatota;c__Thermoplasmata;o__Methanomassiliicoccales;f__Methanomassiliicoccaceae;g__UBA6;s__UBA6 sp002508545
Activated sludge	GB_GCA_002508825.1	d__Archaea;p__Methanobacteriota;c__Methanobacteria;o__Methanobacteriales;f__Methanobacteriaceae;g__UBA412;s__UBA412 sp002495685
Activated sludge	GB_GCA_002509335.1	d__Archaea;p__Halobacteriota;c__Methanosarcinia;o__Methanosarcinales;f__Methanosarcinaceae;g__Methanosarcina;s__Methanosarcina sp002499445
Activated sludge	GB_GCA_002509405.1	d__Archaea;p__Thermoplasmatota;c__Thermoplasmata;o__Methanomassiliicoccales;f__Methanomethylophilaceae;g__VadinCA11;s__VadinCA11 sp002509405
Activated sludge	GB_GCA_002563855.1	d__Bacteria;p__Chloroflexota;c__Dehalococcoidia;o__Tepidiformales;f__Tepidiformaceae;g__Tepidiforma;s__Tepidiforma sp002563855
Activated sludge	GB_GCA_002600545.1	d__Bacteria;p__Thermotogota;c__Thermotogae;o__Thermotogales;f__Fervidobacteriaceae;g__Fervidobacterium;s__Fervidobacterium nodosum
Activated sludge	GB_GCA_002632325.1	d__Bacteria;p__Proteobacteria;c__Gammaproteobacteria;o__Xanthomonadales;f__Rhodanobacteraceae;g__Dokdonella_A;s__Dokdonella_A sp002632325
Activated sludge	GB_GCA_002633015.1	d__Bacteria;p__Campylobacterota;c__Campylobacteria;o__Campylobacterales;f__Sulfurimonadaceae;g__Sulfuricurvum;s__Sulfuricurvum sp002633015
Activated sludge	GB_GCA_002685655.1	d__Bacteria;p__Planctomycetota;c__Planctomycetia;o__Pirellulales;f__Pirellulaceae;g__ARS98;s__ARS98 sp002685655
Activated sludge	GB_GCA_002686945.1	d__Bacteria;p__Planctomycetota;c__UBA1135;o__UBA1135;f__GCA-002686595;g__GCA-2686945;s__GCA-2686945 sp002686945
Activated sludge	GB_GCA_002699585.1	d__Bacteria;p__Chloroflexota;c__Anaerolineae;o__Aggregatilineales;f__A4b;g__GCA-2699585;s__GCA-2699585 sp002699585
Activated sludge	GB_GCA_002702705.1	d__Bacteria;p__Chloroflexota;c__Anaerolineae;o__Anaerolineales;f__Anaerolineaceae;g__UBA6170;s__UBA6170 sp002702705
Activated sludge	GB_GCA_002729885.1	d__Bacteria;p__Spirochaetota;c__Leptospirae;o__Leptospirales;f__Leptonemataceae;g__UBA3465;s__UBA3465 sp002729885
Activated sludge	GB_GCA_002735925.1	d__Bacteria;p__Firmicutes_A;c__Clostridia;o__Lachnospirales;f__Cellulosilyticaceae;g__Cellulosilyticum;s__Cellulosilyticum sp002735925
Activated sludge	GB_GCA_002742845.1	d__Bacteria;p__Campylobacterota;c__Campylobacteria;o__Campylobacterales;f__Sulfurovaceae;g__Sulfurovum;s__Sulfurovum sp002742845
Activated sludge	GB_GCA_002746305.1	d__Bacteria;p__Bacteroidota;c__Bacteroidia;o__NS11-12g;f__UBA9320;g__UBA9320;s__UBA9320 sp002746305
Activated sludge	GB_GCA_002746645.1	d__Bacteria;p__Proteobacteria;c__Gammaproteobacteria;o__Granulosicoccales;f__Granulosicoccaceae;g__Granulosicoccus;s__Granulosicoccus sp002746645
Activated sludge	GB_GCA_002747875.1	d__Bacteria;p__Krumholzibacteriota;c__Krumholzibacteria;o__LZORAL124-64-63;f__LZORAL124-64-63;g__LZORAL124-64-63;s__LZORAL124-64-63 sp002747875
Activated sludge	GB_GCA_002748355.1	d__Bacteria;p__Planctomycetota;c__UBA1135;o__UBA2386;f__GCA-002748355;g__GCA-2748355;s__GCA-2748355 sp002748355
Activated sludge	GB_GCA_002748455.1	d__Bacteria;p__Actinobacteriota;c__Acidimicrobiia;o__Acidimicrobiales;f__Ilumatobacteraceae;g__Ilumatobacter;s__Ilumatobacter coccineus_A
Activated sludge	GB_GCA_002773185.1	d__Bacteria;p__Patescibacteria;c__ABY1;o__Magasanikbacterales;f__UBA922;g__UBA1557;s__UBA1557 sp002773185
Activated sludge	GB_GCA_002773625.1	d__Bacteria;p__Patescibacteria;c__ABY1;o__BM507;f__UBA12465;g__UBA12465;s__UBA12465 sp001871165
Activated sludge	GB_GCA_002773975.1	d__Bacteria;p__Bdellovibrionota;c__Bdellovibrionia;o__Bdellovibrionales;f__Bdellovibrionaceae;g__21-14-0-10-47-8;s__21-14-0-10-47-8 sp002773975
Activated sludge	GB_GCA_002778785.1	d__Bacteria;p__Bdellovibrionota;c__Bdellovibrionia;o__Bdellovibrionales;f__1-14-0-10-45-34;g__1-14-0-10-45-34;s__1-14-0-10-45-34 sp002778785
Activated sludge	GB_GCA_002782005.1	d__Bacteria;p__Proteobacteria;c__Gammaproteobacteria;o__Burkholderiales;f__Thiobacillaceae;g__Parasulfuritortus;s__Parasulfuritortus sp002782005
Activated sludge	GB_GCA_002783265.1	d__Bacteria;p__Patescibacteria;c__Gracilibacteria;o__1-14-2-50-48-13;f__1-14-2-50-48-13;g__1-14-2-50-48-13;s__1-14-2-50-48-13 sp002783265
Activated sludge	GB_GCA_002786895.1	d__Bacteria;p__Bdellovibrionota;c__Bacteriovoracia;o__Bacteriovoracales;f__Bacteriovoracaceae;g__21-14-all-39-27;s__21-14-all-39-27 sp002786715
Activated sludge	GB_GCA_002786915.1	d__Bacteria;p__Proteobacteria;c__Gammaproteobacteria;o__Burkholderiales;f__Burkholderiaceae;g__Rhodoferax;s__Rhodoferax sp002786915
Activated sludge	GB_GCA_002787535.1	d__Bacteria;p__Bdellovibrionota;c__UBA2394;o__UBA2394;f__UBA2394;g__1-14-0-20-45-16;s__1-14-0-20-45-16 sp002787535
Activated sludge	GB_GCA_002792275.1	d__Bacteria;p__Patescibacteria;c__Saccharimonadia;o__Saccharimonadales;f__UBA4665;g__UBA5150;s__UBA5150 sp002792275
Activated sludge	GB_GCA_002793725.1	d__Bacteria;p__Patescibacteria;c__Saccharimonadia;o__Saccharimonadales;f__UBA1547;g__UBA1547;s__UBA1547 sp001873625
Activated sludge	GB_GCA_002793885.1	d__Bacteria;p__Patescibacteria;c__Saccharimonadia;o__Saccharimonadales;f__UBA10212;g__21-14-0-10-47-8-A;s__21-14-0-10-47-8-A sp002793885
Activated sludge	GB_GCA_002796135.1	d__Bacteria;p__Omnitrophota;c__Koll11;o__GIF10;f__UBA6249;g__UBA6249;s__UBA6249 sp002796135
Activated sludge	GB_GCA_002796985.1	d__Bacteria;p__Proteobacteria;c__Gammaproteobacteria;o__Pseudomonadales;f__Pseudomonadaceae;g__Pseudomonas;s__Pseudomonas sp002796985
Activated sludge	GB_GCA_002837195.1	d__Bacteria;p__Proteobacteria;c__Gammaproteobacteria;o__Enterobacterales;f__Enterobacteriaceae;g__1-19;s__1-19 sp002837195
Activated sludge	GB_GCA_002838815.1	d__Bacteria;p__Firmicutes_A;c__Clostridia;o__Clostridiales;f__Clostridiaceae;g__JG1575;s__JG1575 sp002838815
Activated sludge	GB_GCA_002839185.1	d__Bacteria;p__Synergistota;c__Synergistia;o__Synergistales;f__Synergistaceae;g__Syner-03;s__Syner-03 sp002839185
Activated sludge	GB_GCA_002839285.1	d__Bacteria;p__Spirochaetota;c__UBA4802;o__UBA4802;f__UBA5550;g__WRGT01;s__WRGT01 sp002839285
Activated sludge	GB_GCA_002839415.1	d__Bacteria;p__Patescibacteria;c__Saccharimonadia;o__Saccharimonadales;f__UBA1547;g__UBA1547;s__UBA1547 sp002839415
Activated sludge	GB_GCA_002839445.1	d__Bacteria;p__Riflebacteria;c__Ozemobacteria;o__Ozemobacterales;f__Ozemobacteraceae;g__Rifleibacterium;s__Rifleibacterium sp002839445
Activated sludge	GB_GCA_002839675.1	d__Archaea;p__Halobacteriota;c__Methanomicrobia;o__Methanomicrobiales;f__Methanoregulaceae;g__Methanoregula;s__Methanoregula sp002839675
Activated sludge	GB_GCA_002839765.1	d__Bacteria;p__Bacteroidota;c__Kapabacteria;o__Kapabacteriales;f__UBA2268;g__PGYR01;s__PGYR01 sp002839765
Activated sludge	GB_GCA_002839995.1	d__Bacteria;p__Proteobacteria;c__Gammaproteobacteria;o__Xanthomonadales;f__Xanthomonadaceae;g__GCA-002840015;s__GCA-002840015 sp002839995
Activated sludge	GB_GCA_002840285.1	d__Bacteria;p__Firmicutes_A;c__Clostridia;o__Peptostreptococcales;f__Anaerovoracaceae;g__PHAE01;s__PHAE01 sp002840285
Activated sludge	GB_GCA_002840355.1	d__Bacteria;p__Elusimicrobiota;c__Elusimicrobia;o__Elusimicrobiales;f__UBA9959;g__UBA9959;s__UBA9959 sp002840355
Activated sludge	GB_GCA_002840365.1	d__Bacteria;p__Patescibacteria;c__Dojkabacteria;o__SC72;f__SC72;g__UBA5209;s__UBA5209 sp002840365
Activated sludge	GB_GCA_002840435.1	d__Bacteria;p__Desulfobacterota;c__Syntrophia;o__Syntrophales;f__Smithellaceae;g__UBA8904;s__UBA8904 sp002840435
Activated sludge	GB_GCA_002840675.1	d__Bacteria;p__Chloroflexota;c__Dehalococcoidia;o__UBA2979;f__UBA2979;g__W-Chloroflexi-9;s__W-Chloroflexi-9 sp002840675
Activated sludge	GB_GCA_002840685.1	d__Bacteria;p__Chloroflexota;c__Anaerolineae;o__Anaerolineales;f__EnvOPS12;g__UBA8950;s__UBA8950 sp002840685
Activated sludge	GB_GCA_002840735.1	d__Bacteria;p__Chloroflexota;c__Anaerolineae;o__Anaerolineales;f__Anaerolineaceae;g__UBA6170;s__UBA6170 sp002840735
Activated sludge	GB_GCA_002840845.1	d__Bacteria;p__Proteobacteria;c__Gammaproteobacteria;o__Burkholderiales;f__Rhodocyclaceae;g__Desulfobacillus;s__Desulfobacillus sp002840845
Activated sludge	GB_GCA_002841155.1	d__Bacteria;p__Proteobacteria;c__Alphaproteobacteria;o__Caulobacterales;f__Hyphomonadaceae;g__Hyphomonas;s__Hyphomonas sp002841155
Activated sludge	GB_GCA_002841335.1	d__Bacteria;p__Actinobacteriota;c__Actinomycetia;o__Propionibacteriales;f__Propionibacteriaceae;g__Propionicimonas;s__Propionicimonas sp002841335
Activated sludge	GB_GCA_002841375.1	d__Bacteria;p__Firmicutes_A;c__Clostridia;o__Lachnospirales;f__Vallitaleaceae;g__HGW-1;s__HGW-1 sp002841375
Activated sludge	GB_GCA_002841405.1	d__Bacteria;p__Firmicutes_A;c__Clostridia;o__Eubacteriales;f__Eubacteriaceae;g__Acetobacterium;s__Acetobacterium sp002841405
Activated sludge	GB_GCA_002841545.1	d__Bacteria;p__Firmicutes_A;c__Clostridia;o__Oscillospirales;f__Oscillospiraceae;g__UBA2658;s__UBA2658 sp002841545
Activated sludge	GB_GCA_002841995.1	d__Bacteria;p__Chloroflexota;c__Anaerolineae;o__Anaerolineales;f__Anaerolineaceae;g__UBA6170;s__UBA6170 sp002841995
Activated sludge	GB_GCA_002842095.1	d__Bacteria;p__Sumerlaeota;c__Sumerlaeia;o__Sumerlaeales;f__Sumerlaeaceae;g__HGW-BRC1-1;s__HGW-BRC1-1 sp002842095
Activated sludge	GB_GCA_002849245.1	d__Bacteria;p__Bacteroidota;c__Bacteroidia;o__Bacteroidales;f__Dysgonomonadaceae;g__UBA4179;s__UBA4179 sp002849245
Activated sludge	GB_GCA_002862125.1	d__Bacteria;p__Proteobacteria;c__Gammaproteobacteria;o__Methylococcales;f__Methylomonadaceae;g__KS41;s__KS41 sp002862125
Activated sludge	GB_GCA_002869065.1	d__Bacteria;p__Proteobacteria;c__Alphaproteobacteria;o__Rhizobiales;f__Rhodobiaceae;g__Rhodobium;s__Rhodobium sp002869065
Activated sludge	GB_GCA_002871655.1	d__Bacteria;p__Firmicutes;c__Bacilli;o__Staphylococcales;f__Gemellaceae;g__Gemella;s__Gemella sp002871655
Activated sludge	GB_GCA_002892535.1	d__Bacteria;p__Proteobacteria;c__Gammaproteobacteria;o__Burkholderiales;f__UBA11063;g__UBA11063;s__UBA11063 sp002892535
Activated sludge	GB_GCA_002973575.1	d__Bacteria;p__Bacteroidota;c__Bacteroidia;o__Chitinophagales;f__Chitinophagaceae;g__Sediminibacterium;s__Sediminibacterium magnilacihabitans
Activated sludge	GB_GCA_002973635.1	d__Bacteria;p__Firmicutes;c__Bacilli;o__Bacillales_A;f__Planococcaceae;g__Lysinibacillus;s__Lysinibacillus sp002973635
Activated sludge	GB_GCA_002978455.1	d__Bacteria;p__Proteobacteria;c__Gammaproteobacteria;o__Enterobacterales;f__Enterobacteriaceae;g__Cronobacter;s__Cronobacter malonaticus
Activated sludge	GB_GCA_002983535.1	d__Bacteria;p__Proteobacteria;c__Gammaproteobacteria;o__Enterobacterales;f__Enterobacteriaceae;g__Cronobacter;s__Cronobacter malonaticus
Activated sludge	GB_GCA_002995625.1	d__Bacteria;p__Proteobacteria;c__Gammaproteobacteria;o__Xanthomonadales;f__Ahniellaceae;g__UDEA-SF1;s__UDEA-SF1 sp002995625
Activated sludge	GB_GCA_002998355.1	d__Bacteria;p__Verrucomicrobiota;c__Lentisphaeria;o__Victivallales;f__Victivallaceae;g__Victivallis;s__Victivallis lenta
Activated sludge	GB_GCA_003010405.1	d__Bacteria;p__Acidobacteriota;c__Acidobacteriae;o__Acidobacteriales;f__Koribacteraceae;g__TOLSYN;s__TOLSYN sp003010405
Activated sludge	GB_GCA_003017785.1	d__Bacteria;p__Cyanobacteria;c__Cyanobacteriia;o__Phormidesmiales;f__Phormidesmiaceae;g__CCP5;s__CCP5 sp003017785
Activated sludge	GB_GCA_003017855.1	d__Bacteria;p__Cyanobacteria;c__Cyanobacteriia;o__Phormidesmiales;f__Phormidesmiaceae;g__Nodosilinea;s__Nodosilinea sp003017855
Activated sludge	GB_GCA_003054665.1	d__Bacteria;p__Verrucomicrobiota;c__Verrucomicrobiae;o__Opitutales;f__Opitutaceae;g__EW11;s__EW11 sp003054665
Activated sludge	GB_GCA_003112755.1	d__Bacteria;p__Firmicutes_A;c__Clostridia;o__Oscillospirales;f__Oscillospiraceae;g__Lawsonibacter;s__Lawsonibacter asaccharolyticus
Activated sludge	GB_GCA_003129525.1	d__Bacteria;p__Firmicutes_A;c__Clostridia;o__Clostridiales;f__Clostridiaceae;g__Clostridium;s__Clostridium beijerinckii_D
Activated sludge	GB_GCA_003132425.1	d__Bacteria;p__Proteobacteria;c__Gammaproteobacteria;o__Steroidobacterales;f__Steroidobacteraceae;g__Bog-1198;s__Bog-1198 sp003132425
Activated sludge	GB_GCA_003132585.1	d__Bacteria;p__Actinobacteriota;c__Thermoleophilia;o__UBA2241;f__UBA2241;g__PALSA-647;s__PALSA-647 sp003132585
Activated sludge	GB_GCA_003133265.1	d__Bacteria;p__Proteobacteria;c__Alphaproteobacteria;o__Acetobacterales;f__Acetobacteraceae;g__PALSA-911;s__PALSA-911 sp003133265
Activated sludge	GB_GCA_003133695.1	d__Bacteria;p__Proteobacteria;c__Gammaproteobacteria;o__Xanthomonadales;f__Rhodanobacteraceae;g__Dokdonella_A;s__Dokdonella_A sp003142815
Activated sludge	GB_GCA_003135075.1	d__Bacteria;p__Proteobacteria;c__Gammaproteobacteria;o__Steroidobacterales;f__Steroidobacteraceae;g__Bog-1198;s__Bog-1198 sp003132425
Activated sludge	GB_GCA_003135575.1	d__Archaea;p__Thermoproteota;c__Nitrososphaeria;o__Nitrososphaerales;f__UBA183;g__BOG-1369;s__BOG-1369 sp003135575
Activated sludge	GB_GCA_003136215.1	d__Bacteria;p__Acidobacteriota;c__Acidobacteriae;o__Bryobacterales;f__Bryobacteraceae;g__Solibacter;s__Solibacter sp003136215
Activated sludge	GB_GCA_003136255.1	d__Bacteria;p__Actinobacteriota;c__Actinomycetia;o__Streptosporangiales;f__Streptosporangiaceae;g__Palsa-504;s__Palsa-504 sp003140115
Activated sludge	GB_GCA_003136395.1	d__Bacteria;p__Proteobacteria;c__Alphaproteobacteria;o__Caulobacterales;f__Caulobacteraceae;g__Phenylobacterium;s__Phenylobacterium sp003136395
Activated sludge	GB_GCA_003136855.1	d__Bacteria;p__Acidobacteriota;c__Acidobacteriae;o__Acidobacteriales;f__SbA1;g__Sulfotelmatobacter;s__Sulfotelmatobacter sp003134995
Activated sludge	GB_GCA_003139455.1	d__Bacteria;p__Proteobacteria;c__Alphaproteobacteria;o__Micropepsales;f__Micropepsaceae;g__Rhizomicrobium;s__Rhizomicrobium sp003139615
Activated sludge	GB_GCA_003141675.1	d__Bacteria;p__Chloroflexota;c__Anaerolineae;o__Anaerolineales;f__RBG-16-64-43;g__FEN-1073;s__FEN-1073 sp003141675
Activated sludge	GB_GCA_003149555.1	d__Bacteria;p__Actinobacteriota;c__Actinomycetia;o__Actinomycetales;f__Microbacteriaceae;g__Aquiluna;s__Aquiluna sp003149555
Activated sludge	GB_GCA_003149635.1	d__Bacteria;p__Bacteroidota;c__Bacteroidia;o__Flavobacteriales;f__Crocinitomicaceae;g__UBA4466;s__UBA4466 sp003149635
Activated sludge	GB_GCA_003149935.1	d__Bacteria;p__Actinobacteriota;c__Coriobacteriia;o__Coriobacteriales;f__QAMH01;g__QAMH01;s__QAMH01 sp003149935
Activated sludge	GB_GCA_003150225.1	d__Bacteria;p__Firmicutes_A;c__Clostridia;o__Christensenellales;f__QAND01;g__QAND01;s__QAND01 sp003150225
Activated sludge	GB_GCA_003150445.1	d__Bacteria;p__Firmicutes_A;c__Clostridia;o__Lachnospirales;f__Lachnospiraceae;g__COE1;s__COE1 sp001916965
Activated sludge	GB_GCA_003150485.1	d__Bacteria;p__Firmicutes_A;c__Clostridia;o__Oscillospirales;f__Oscillospiraceae;g__Onthomonas;s__Onthomonas sp003150485
Activated sludge	GB_GCA_003150615.1	d__Bacteria;p__Bacteroidota;c__Bacteroidia;o__Flavobacteriales;f__UBA1820;g__Merdimorpha;s__Merdimorpha sp003150615
Activated sludge	GB_GCA_003150995.1	d__Bacteria;p__Firmicutes_A;c__Clostridia;o__Oscillospirales;f__Oscillospiraceae;g__CAG-83;s__CAG-83 sp000435975
Activated sludge	GB_GCA_003151315.1	d__Bacteria;p__Chlamydiota;c__Chlamydiia;o__Chlamydiales;f__SM23-39;g__PALSA-1448;s__PALSA-1448 sp003151315
Activated sludge	GB_GCA_003151415.1	d__Bacteria;p__Bacteroidota;c__Bacteroidia;o__AKYH767;f__Palsa-965;g__Palsa-965;s__Palsa-965 sp003151415
Activated sludge	GB_GCA_003151515.1	d__Bacteria;p__Verrucomicrobiota;c__Verrucomicrobiae;o__Opitutales;f__Opitutaceae;g__Palsa-1447;s__Palsa-1447 sp003151515
Activated sludge	GB_GCA_003151535.1	d__Archaea;p__Methanobacteriota;c__Methanobacteria;o__Methanobacteriales;f__Methanobacteriaceae;g__Methanobacterium_B;s__Methanobacterium_B sp003151535
Activated sludge	GB_GCA_003151615.1	d__Bacteria;p__Patescibacteria;c__Paceibacteria;o__UBA9983_A;f__PALSA-1337;g__PALSA-1337;s__PALSA-1337 sp003151615
Activated sludge	GB_GCA_003152395.1	d__Bacteria;p__Actinobacteriota;c__Thermoleophilia;o__Solirubrobacterales;f__Solirubrobacteraceae;g__Palsa-513;s__Palsa-513 sp003132505
Activated sludge	GB_GCA_003152455.1	d__Bacteria;p__Proteobacteria;c__Alphaproteobacteria;o__Rhizobiales;f__Xanthobacteraceae;g__Pseudolabrys;s__Pseudolabrys sp003152455
Activated sludge	GB_GCA_003153375.1	d__Bacteria;p__Planctomycetota;c__Planctomycetia;o__Pirellulales;f__PALSA-1355;g__PALSA-1355;s__PALSA-1355 sp003153375
Activated sludge	GB_GCA_003154115.1	d__Bacteria;p__Chloroflexota;c__Anaerolineae;o__Thermoflexales;f__Fen-1058;g__Fen-1058;s__Fen-1058 sp003154115
Activated sludge	GB_GCA_003155835.1	d__Bacteria;p__Desulfobacterota;c__Syntrophia;o__Syntrophales;f__Fen-1087;g__Fen-1087;s__Fen-1087 sp003161855
Activated sludge	GB_GCA_003156025.1	d__Bacteria;p__Proteobacteria;c__Gammaproteobacteria;o__Steroidobacterales;f__Steroidobacteraceae;g__Bog-1198;s__Bog-1198 sp003134045
Activated sludge	GB_GCA_003158895.1	d__Bacteria;p__Actinobacteriota;c__Actinomycetia;o__Propionibacteriales;f__Propionibacteriaceae;g__Fen-668;s__Fen-668 sp003158895
Activated sludge	GB_GCA_003159545.1	d__Bacteria;p__Acidobacteriota;c__Acidobacteriae;o__Bryobacterales;f__Bryobacteraceae;g__Bog-375;s__Bog-375 sp003142185
Activated sludge	GB_GCA_003159675.1	d__Bacteria;p__Verrucomicrobiota;c__Verrucomicrobiae;o__Pedosphaerales;f__UBA3939;g__BOG-1460;s__BOG-1460 sp003159675
Activated sludge	GB_GCA_003162415.1	d__Bacteria;p__Dormibacterota;c__Dormibacteria;o__UBA8260;f__UBA8260;g__Palsa-851;s__Palsa-851 sp003162415
Activated sludge	GB_GCA_003162595.1	d__Bacteria;p__Bacteroidota;c__Bacteroidia;o__Bacteroidales;f__VadinHA17;g__LD21;s__LD21 sp003162595
Activated sludge	GB_GCA_003163555.1	d__Bacteria;p__Proteobacteria;c__Alphaproteobacteria;o__Rhizobiales;f__Beijerinckiaceae;g__Methylocystis;s__Methylocystis sp003134075
Activated sludge	GB_GCA_003164215.1	d__Bacteria;p__Patescibacteria;c__Paceibacteria;o__UBA9983_A;f__UBA2100;g__UBA10103;s__UBA10103 sp003164215
Activated sludge	GB_GCA_003164595.1	d__Bacteria;p__Patescibacteria;c__Saccharimonadia;o__Saccharimonadales;f__UBA4665;g__BOG-1338;s__BOG-1338 sp003164595
Activated sludge	GB_GCA_003164755.1	d__Archaea;p__Halobacteriota;c__Methanosarcinia;o__Methanosarcinales;f__Methanosarcinaceae;g__Methanosarcina;s__Methanosarcina sp003164755
Activated sludge	GB_GCA_003167035.1	d__Bacteria;p__Proteobacteria;c__Alphaproteobacteria;o__Rhizobiales;f__Beijerinckiaceae;g__Roseiarcus;s__Roseiarcus sp003164825
Activated sludge	GB_GCA_003168255.1	d__Bacteria;p__Actinobacteriota;c__Actinomycetia;o__Streptosporangiales;f__Streptosporangiaceae;g__PALSA-505;s__PALSA-505 sp003168255
Activated sludge	GB_GCA_003168335.1	d__Bacteria;p__Acidobacteriota;c__Blastocatellia;o__Pyrinomonadales;f__Pyrinomonadaceae;g__UBA11740;s__UBA11740 sp003168335
Activated sludge	GB_GCA_003169855.1	d__Bacteria;p__Verrucomicrobiota;c__Verrucomicrobiae;o__Chthoniobacterales;f__UBA10450;g__AV80;s__AV80 sp003134765
Activated sludge	GB_GCA_003169895.1	d__Bacteria;p__Gemmatimonadota;c__Gemmatimonadetes;o__Gemmatimonadales;f__GWC2-71-9;g__Palsa-1233;s__Palsa-1233 sp003169895
Activated sludge	GB_GCA_003169955.1	d__Bacteria;p__Gemmatimonadota;c__Gemmatimonadetes;o__Gemmatimonadales;f__Gemmatimonadaceae;g__UBA4720;s__UBA4720 sp003134685
Activated sludge	GB_GCA_003170795.1	d__Bacteria;p__Caldisericota;c__Caldisericia;o__Cryosericales;f__Cryosericaceae;g__Cryosericum;s__Cryosericum odellii
Activated sludge	GB_GCA_003171415.1	d__Bacteria;p__Bacteroidota;c__UBA10030;o__UBA10030;f__UBA6906;g__Fen-1273;s__Fen-1273 sp003161955
Activated sludge	GB_GCA_003172915.1	d__Bacteria;p__Proteobacteria;c__Alphaproteobacteria;o__Rhodobacterales;f__Rhodobacteraceae;g__Fluviibacterium;s__Fluviibacterium sp003172915
Activated sludge	GB_GCA_003211535.1	d__Bacteria;p__Cyanobacteria;c__Cyanobacteriia;o__PCC-6307;f__Cyanobiaceae;g__Synechococcus_E;s__Synechococcus_E sp003211535
Activated sludge	GB_GCA_003217925.1	d__Bacteria;p__Verrucomicrobiota;c__Verrucomicrobiae;o__Chthoniobacterales;f__UBA10450;g__Udaeobacter;s__Udaeobacter sp003219945
Activated sludge	GB_GCA_003218155.1	d__Bacteria;p__Verrucomicrobiota;c__Verrucomicrobiae;o__Chthoniobacterales;f__UBA10450;g__Udaeobacter;s__Udaeobacter sp003218135
Activated sludge	GB_GCA_003218305.1	d__Bacteria;p__Verrucomicrobiota;c__Verrucomicrobiae;o__Chthoniobacterales;f__UBA10450;g__AV80;s__AV80 sp003218305
Activated sludge	GB_GCA_003219415.1	d__Bacteria;p__Verrucomicrobiota;c__Verrucomicrobiae;o__Chthoniobacterales;f__UBA10450;g__Udaeobacter;s__Udaeobacter sp003219415
Activated sludge	GB_GCA_003219465.1	d__Bacteria;p__Verrucomicrobiota;c__Verrucomicrobiae;o__Chthoniobacterales;f__UBA10450;g__Udaeobacter;s__Udaeobacter sp003219465
Activated sludge	GB_GCA_003219725.1	d__Bacteria;p__Verrucomicrobiota;c__Verrucomicrobiae;o__Chthoniobacterales;f__UBA10450;g__Udaeobacter;s__Udaeobacter sp003217895
Activated sludge	GB_GCA_003219735.1	d__Bacteria;p__Verrucomicrobiota;c__Verrucomicrobiae;o__Chthoniobacterales;f__UBA10450;g__Udaeobacter;s__Udaeobacter sp003218615
Activated sludge	GB_GCA_003220225.1	d__Bacteria;p__Methylomirabilota;c__Methylomirabilia;o__Rokubacteriales;f__CSP1-6;g__AR12;s__AR12 sp003220225
Activated sludge	GB_GCA_003220265.1	d__Bacteria;p__Methylomirabilota;c__Methylomirabilia;o__Rokubacteriales;f__CSP1-6;g__AR5;s__AR5 sp003220265
Activated sludge	GB_GCA_003220595.1	d__Bacteria;p__Methylomirabilota;c__Methylomirabilia;o__Rokubacteriales;f__CSP1-6;g__AR19;s__AR19 sp003220595
Activated sludge	GB_GCA_003220985.1	d__Bacteria;p__Gemmatimonadota;c__Gemmatimonadetes;o__Gemmatimonadales;f__GWC2-71-9;g__20CM-2-65-7;s__20CM-2-65-7 sp003220985
Activated sludge	GB_GCA_003221035.1	d__Bacteria;p__Gemmatimonadota;c__Gemmatimonadetes;o__Gemmatimonadales;f__GWC2-71-9;g__20CM-2-65-7;s__20CM-2-65-7 sp003221035
Activated sludge	GB_GCA_003221195.1	d__Bacteria;p__Verrucomicrobiota;c__Verrucomicrobiae;o__Chthoniobacterales;f__UBA10450;g__Udaeobacter;s__Udaeobacter sp003221195
Activated sludge	GB_GCA_003221455.1	d__Bacteria;p__Methylomirabilota;c__Methylomirabilia;o__Rokubacteriales;f__CSP1-6;g__AR9;s__AR9 sp003221455
Activated sludge	GB_GCA_003222085.1	d__Bacteria;p__Gemmatimonadota;c__Gemmatimonadetes;o__Gemmatimonadales;f__GWC2-71-9;g__AG41;s__AG41 sp003222085
Activated sludge	GB_GCA_003222355.1	d__Bacteria;p__Acidobacteriota;c__Thermoanaerobaculia;o__UBA5066;f__Gp7-AA6;g__Gp7-AA6;s__Gp7-AA6 sp003222385
Activated sludge	GB_GCA_003223025.1	d__Bacteria;p__Acidobacteriota;c__Blastocatellia;o__Pyrinomonadales;f__Pyrinomonadaceae;g__OLB17;s__OLB17 sp003223025
Activated sludge	GB_GCA_003223195.1	d__Bacteria;p__Acidobacteriota;c__Acidobacteriae;o__Acidoferrales;f__UBA7541;g__Acidoferrum;s__Acidoferrum sp001917435
Activated sludge	GB_GCA_003223325.1	d__Bacteria;p__Acidobacteriota;c__Acidobacteriae;o__Acidoferrales;f__UBA7541;g__Palsa-189;s__Palsa-189 sp003223325
Activated sludge	GB_GCA_003223515.1	d__Bacteria;p__Acidobacteriota;c__Acidobacteriae;o__Acidobacteriales;f__Gp1-AA117;g__Gp1-AA17;s__Gp1-AA17 sp003223515
Activated sludge	GB_GCA_003223695.1	d__Bacteria;p__Acidobacteriota;c__Thermoanaerobaculia;o__Gp7-AA8;f__Gp7-AA8;g__Gp7-AA10;s__Gp7-AA10 sp003223695
Activated sludge	GB_GCA_003225465.1	d__Bacteria;p__Acidobacteriota;c__Acidobacteriae;o__Acidobacteriales;f__SbA1;g__Gp1-AA133;s__Gp1-AA133 sp003225465
Activated sludge	GB_GCA_003225635.1	d__Bacteria;p__Acidobacteriota;c__Acidobacteriae;o__Acidobacteriales;f__SbA1;g__Gp1-AA122;s__Gp1-AA122 sp003225055
Activated sludge	GB_GCA_003231925.1	d__Bacteria;p__Patescibacteria;c__Saccharimonadia;o__Saccharimonadales;f__SZUA-47;g__SZUA-47;s__SZUA-47 sp003231925
Activated sludge	GB_GCA_003233055.1	d__Bacteria;p__Planctomycetota;c__Planctomycetia;o__Pirellulales;f__Lacipirellulaceae;g__Aeoliella;s__Aeoliella sp003233055
Activated sludge	GB_GCA_003240635.1	d__Bacteria;p__Proteobacteria;c__Alphaproteobacteria;o__Rhodobacterales;f__Rhodobacteraceae;g__Paracoccus;s__Paracoccus denitrificans_A
Activated sludge	GB_GCA_003241315.1	d__Bacteria;p__Actinobacteriota;c__Actinomycetia;o__Mycobacteriales;f__Mycobacteriaceae;g__Lawsonella;s__Lawsonella clevelandensis_A
Activated sludge	GB_GCA_003241555.1	d__Bacteria;p__Proteobacteria;c__Alphaproteobacteria;o__Rhizobiales;f__Beijerinckiaceae;g__Methylobacterium;s__Methylobacterium thiocyanatum
Activated sludge	GB_GCA_003241755.1	d__Bacteria;p__Actinobacteriota;c__Actinomycetia;o__Mycobacteriales;f__Mycobacteriaceae;g__Corynebacterium;s__Corynebacterium propinquum
Activated sludge	GB_GCA_003241875.1	d__Bacteria;p__Proteobacteria;c__Alphaproteobacteria;o__Sphingomonadales;f__Sphingomonadaceae;g__Polymorphobacter;s__Polymorphobacter sp003241875
Activated sludge	GB_GCA_003242275.1	d__Bacteria;p__Proteobacteria;c__Gammaproteobacteria;o__Steroidobacterales;f__Steroidobacteraceae;g__ZC4RG30;s__ZC4RG30 sp003242275
Activated sludge	GB_GCA_003242575.1	d__Bacteria;p__Proteobacteria;c__Alphaproteobacteria;o__Rhizobiales;f__Hyphomicrobiaceae;g__ZC4RG25;s__ZC4RG25 sp002919265
Activated sludge	GB_GCA_003242885.1	d__Bacteria;p__Cyanobacteria;c__Vampirovibrionia;o__Obscuribacterales;f__Obscuribacteraceae;g__QKMZ01;s__QKMZ01 sp003242885
Activated sludge	GB_GCA_003243275.1	d__Bacteria;p__Actinobacteriota;c__Actinomycetia;o__Actinomycetales;f__Microbacteriaceae;g__Protaetiibacter;s__Protaetiibacter sp003243275
Activated sludge	GB_GCA_003243965.1	d__Bacteria;p__Chloroflexota;c__Limnocylindria;o__QHBO01;f__QHBO01;g__QHBO01;s__QHBO01 sp003243965
Activated sludge	GB_GCA_003244205.1	d__Bacteria;p__Actinobacteriota;c__Thermoleophilia;o__Solirubrobacterales;f__Solirubrobacteraceae;g__QHBW01;s__QHBW01 sp003244205
Activated sludge	GB_GCA_003245575.1	d__Bacteria;p__Proteobacteria;c__Alphaproteobacteria;o__Micavibrionales;f__Micavibrionaceae;g__UBA1573;s__UBA1573 sp003245575
Activated sludge	GB_GCA_003246575.1	d__Bacteria;p__Patescibacteria;c__Saccharimonadia;o__Saccharimonadales;f__Saccharimonadaceae;g__SZUA-359;s__SZUA-359 sp003246575
Activated sludge	GB_GCA_003258405.1	d__Bacteria;p__Proteobacteria;c__Alphaproteobacteria;o__Rhodobacterales;f__Rhodobacteraceae;g__Amaricoccus;s__Amaricoccus sp003258405
Activated sludge	GB_GCA_003260345.1	d__Bacteria;p__Patescibacteria;c__JAEDAM01;o__BD1-5;f__UBA2023;g__GN02-873;s__GN02-873 sp003260345
Activated sludge	GB_GCA_003265685.1	d__Bacteria;p__Proteobacteria;c__Gammaproteobacteria;o__Burkholderiales;f__Burkholderiaceae;g__Piscinibacter;s__Piscinibacter caeni
Activated sludge	GB_GCA_003314535.1	d__Bacteria;p__Desulfobacterota;c__Desulfuromonadia;o__Geobacterales;f__Geobacteraceae;g__RPRC01;s__RPRC01 sp003314535
Activated sludge	GB_GCA_003315675.1	d__Archaea;p__Halobacteriota;c__Methanomicrobia;o__Methanomicrobiales;f__Methanocorpusculaceae;g__Methanocorpusculum;s__Methanocorpusculum sp003315675
Activated sludge	GB_GCA_003326205.1	d__Bacteria;p__Cyanobacteria;c__Cyanobacteriia;o__Cyanobacteriales;f__Nostocaceae;g__Nostoc;s__Nostoc sp003326205
Activated sludge	GB_GCA_003343725.1	d__Bacteria;p__Actinobacteriota;c__Coriobacteriia;o__Coriobacteriales;f__Eggerthellaceae;g__Ellagibacter;s__Ellagibacter isourolithinifaciens
Activated sludge	GB_GCA_003343915.1	d__Bacteria;p__Firmicutes_A;c__Clostridia;o__Christensenellales;f__CAG-138;g__UBA1685;s__UBA1685 sp002320595
Activated sludge	GB_GCA_003344025.1	d__Bacteria;p__Firmicutes_A;c__Clostridia;o__Oscillospirales;f__CAG-272;g__UMGS911;s__UMGS911 sp900545935
Activated sludge	GB_GCA_003366055.1	d__Bacteria;p__Dependentiae;c__Babeliae;o__Babeliales;f__Chromulinavoraceae;g__Chromulinavorax;s__Chromulinavorax destructans
Activated sludge	GB_GCA_003385605.1	d__Bacteria;p__Bacteroidota;c__Bacteroidia;o__Flavobacteriales;f__Schleiferiaceae;g__UBA10364;s__UBA10364 sp003385605
Activated sludge	GB_GCA_003389325.1	d__Bacteria;p__Planctomycetota;c__Planctomycetia;o__Pirellulales;f__PALSA-1355;g__LB-PLM-3;s__LB-PLM-3 sp003389325
Activated sludge	GB_GCA_003389385.1	d__Bacteria;p__Bacteroidota;c__Bacteroidia;o__AKYH767-A;f__2013-40CM-41-45;g__QQVM01;s__QQVM01 sp003389385
Activated sludge	GB_GCA_003402345.1	d__Bacteria;p__Proteobacteria;c__Gammaproteobacteria;o__Burkholderiales;f__Gallionellaceae;g__Nitrotoga;s__Nitrotoga sp003402345
Activated sludge	GB_GCA_003402695.1	d__Bacteria;p__Verrucomicrobiota;c__Verrucomicrobiae;o__Opitutales;f__Opitutaceae;g__Opi-474;s__Opi-474 sp003402695
Activated sludge	GB_GCA_003417655.1	d__Bacteria;p__Proteobacteria;c__Alphaproteobacteria;o__Rhodobacterales;f__Rhodobacteraceae;g__Lentibacter;s__Lentibacter sp003417655
Activated sludge	GB_GCA_003426165.1	d__Bacteria;p__Acidobacteriota;c__Aminicenantia;o__Aminicenantales;f__Saccharicenantaceae;g__Saccharicenans;s__Saccharicenans subterraneum
Activated sludge	GB_GCA_003434745.1	d__Bacteria;p__Firmicutes_A;c__Clostridia;o__Lachnospirales;f__Lachnospiraceae;g__Enterocloster;s__Enterocloster aldenensis
Activated sludge	GB_GCA_003435115.1	d__Bacteria;p__Firmicutes_A;c__Clostridia;o__Lachnospirales;f__Lachnospiraceae;g__Choladocola;s__Choladocola sp003480725
Activated sludge	GB_GCA_003437975.1	d__Bacteria;p__Firmicutes;c__Bacilli;o__Lactobacillales;f__Streptococcaceae;g__Streptococcus;s__Streptococcus sp001813295
Activated sludge	GB_GCA_003445605.1	d__Bacteria;p__Firmicutes_A;c__Clostridia;o__Peptostreptococcales;f__Anaerovoracaceae;g__UBA1426;s__UBA1426 sp002385825
Activated sludge	GB_GCA_003445715.1	d__Bacteria;p__Chloroflexota;c__Anaerolineae;o__Anaerolineales;f__Anaerolineaceae;g__49-20;s__49-20 sp003445715
Activated sludge	GB_GCA_003448375.1	d__Bacteria;p__Bacteroidota;c__Bacteroidia;o__Chitinophagales;f__BACL12;g__UBA11426;s__UBA11426 sp003448375
Activated sludge	GB_GCA_003451595.1	d__Bacteria;p__Chloroflexota;c__Anaerolineae;o__Caldilineales;f__Caldilineaceae;g__Caldilinea;s__Caldilinea sp003451595
Activated sludge	GB_GCA_003455215.1	d__Bacteria;p__Firmicutes;c__Bacilli;o__Erysipelotrichales;f__Erysipelotrichaceae;g__GWE2-51-13;s__GWE2-51-13 sp003520745
Activated sludge	GB_GCA_003455565.1	d__Bacteria;p__Verrucomicrobiota;c__Verrucomicrobiae;o__Pedosphaerales;f__UBA11358;g__UBA11358;s__UBA11358 sp003455565
Activated sludge	GB_GCA_003456055.1	d__Bacteria;p__Bacteroidota;c__UBA10030;o__UBA10030;f__UBA8401;g__UBA8401;s__UBA8401 sp003456055
Activated sludge	GB_GCA_003456185.1	d__Bacteria;p__Nitrospirota;c__Nitrospiria;o__Nitrospirales;f__Nitrospiraceae;g__Nitrospira_A;s__Nitrospira_A sp900170025
Activated sludge	GB_GCA_003460745.1	d__Bacteria;p__Firmicutes_A;c__Clostridia;o__UBA1381;f__UBA1381;g__CAG-41;s__CAG-41 sp900066215
Activated sludge	GB_GCA_003461565.1	d__Bacteria;p__Firmicutes_A;c__Clostridia;o__Lachnospirales;f__Lachnospiraceae;g__Eisenbergiella;s__Eisenbergiella sp900066775
Activated sludge	GB_GCA_003461705.1	d__Bacteria;p__Firmicutes_A;c__Clostridia;o__Lachnospirales;f__Lachnospiraceae;g__Anaerostipes;s__Anaerostipes hadrus_A
Activated sludge	GB_GCA_003462815.1	d__Bacteria;p__Bacteroidota;c__Bacteroidia;o__Bacteroidales;f__Bacteroidaceae;g__Paraprevotella;s__Paraprevotella clara
Activated sludge	GB_GCA_003462945.1	d__Bacteria;p__Bacteroidota;c__Bacteroidia;o__Bacteroidales;f__Tannerellaceae;g__Parabacteroides;s__Parabacteroides distasonis
Activated sludge	GB_GCA_003464005.1	d__Bacteria;p__Firmicutes_C;c__Negativicutes;o__Veillonellales;f__Veillonellaceae;g__Veillonella;s__Veillonella parvula_A
Activated sludge	GB_GCA_003469565.1	d__Bacteria;p__Firmicutes;c__Bacilli;o__Lactobacillales;f__Streptococcaceae;g__Streptococcus;s__Streptococcus parasanguinis_C
Activated sludge	GB_GCA_003477045.1	d__Bacteria;p__Delongbacteria;c__UBA4055;o__UBA4055;f__UBA4055;g__UBA12480;s__UBA12480 sp003477045
Activated sludge	GB_GCA_003478105.1	d__Bacteria;p__Firmicutes_A;c__Clostridia;o__Lachnospirales;f__Lachnospiraceae;g__Choladocola;s__Choladocola sp003480725
Activated sludge	GB_GCA_003478355.1	d__Bacteria;p__Firmicutes_A;c__Clostridia;o__Lachnospirales;f__Lachnospiraceae;g__UBA3402;s__UBA3402 sp003478355
Activated sludge	GB_GCA_003479325.1	d__Bacteria;p__Firmicutes_A;c__Clostridia;o__Lachnospirales;f__Lachnospiraceae;g__Choladocola;s__Choladocola sp003480725
Activated sludge	GB_GCA_003480465.1	d__Bacteria;p__Firmicutes_A;c__Clostridia;o__Lachnospirales;f__Anaerotignaceae;g__Anaerotignum;s__Anaerotignum faecicola
Activated sludge	GB_GCA_003486725.1	d__Bacteria;p__Proteobacteria;c__Alphaproteobacteria;o__UBA9219;f__UBA9219;g__UBA8914;s__UBA8914 sp003486725
Activated sludge	GB_GCA_003486785.1	d__Bacteria;p__Firmicutes_A;c__Clostridia;o__Christensenellales;f__CAG-138;g__UBA7703;s__UBA7703 sp003486785
Activated sludge	GB_GCA_003488655.1	d__Bacteria;p__Patescibacteria;c__JAEDAM01;o__BD1-5;f__UBA2023;g__UBA1545;s__UBA1545 sp003488655
Activated sludge	GB_GCA_003489205.1	d__Bacteria;p__Chloroflexota;c__Anaerolineae;o__Anaerolineales;f__Anaerolineaceae;g__Bellilinea;s__Bellilinea sp001796355
Activated sludge	GB_GCA_003491305.1	d__Archaea;p__Methanobacteriota;c__Methanobacteria;o__Methanobacteriales;f__Methanobacteriaceae;g__Methanobacterium;s__Methanobacterium sp003491305
Activated sludge	GB_GCA_003499445.1	d__Bacteria;p__Bacteroidota;c__Bacteroidia;o__Bacteroidales;f__UBA932;g__Cryptobacteroides;s__Cryptobacteroides sp002451795
Activated sludge	GB_GCA_003504515.1	d__Bacteria;p__Campylobacterota;c__Campylobacteria;o__Campylobacterales;f__Sulfurimonadaceae;g__Sulfuricurvum;s__Sulfuricurvum sp000310245
Activated sludge	GB_GCA_003506745.1	d__Bacteria;p__Desulfobacterota;c__Syntrophia;o__Syntrophales;f__Smithellaceae;g__UBA8904;s__UBA8904 sp003506745
Activated sludge	GB_GCA_003507445.1	d__Bacteria;p__Patescibacteria;c__Paceibacteria;o__Moranbacterales;f__GWC2-37-73;g__UBA12068;s__UBA12068 sp003507445
Activated sludge	GB_GCA_003512165.1	d__Bacteria;p__Patescibacteria;c__Paceibacteria;o__Moranbacterales;f__UBA2206;g__UBA2206;s__UBA2206 sp003483065
Activated sludge	GB_GCA_003513895.1	d__Bacteria;p__Bacteroidota;c__Bacteroidia;o__Bacteroidales;f__UBA932;g__Bact-08;s__Bact-08 sp003513895
Activated sludge	GB_GCA_003514765.1	d__Bacteria;p__Proteobacteria;c__Gammaproteobacteria;o__Burkholderiales;f__Nitrosomonadaceae;g__Nitrosomonas;s__Nitrosomonas sp003514765
Activated sludge	GB_GCA_003516025.1	d__Bacteria;p__Patescibacteria;c__Saccharimonadia;o__Saccharimonadales;f__UBA4665;g__UBA4665;s__UBA4665 sp003516025
Activated sludge	GB_GCA_003518475.1	d__Bacteria;p__Firmicutes;c__Bacilli;o__Acholeplasmatales;f__Acholeplasmataceae;g__UBA2284;s__UBA2284 sp003518475
Activated sludge	GB_GCA_003518605.1	d__Bacteria;p__Bacteroidota;c__Bacteroidia;o__Bacteroidales;f__Dysgonomonadaceae;g__Petrimonas;s__Petrimonas sp002356435
Activated sludge	GB_GCA_003520725.1	d__Bacteria;p__Bacteroidota;c__Bacteroidia;o__Bacteroidales;f__UBA932;g__Bact-08;s__Bact-08 sp002842515
Activated sludge	GB_GCA_003524565.1	d__Bacteria;p__Proteobacteria;c__Alphaproteobacteria;o__Micavibrionales;f__UBA2020;g__UBA2020;s__UBA2020 sp003524565
Activated sludge	GB_GCA_003525905.1	d__Bacteria;p__Firmicutes_A;c__Clostridia;o__Oscillospirales;f__Oscillospiraceae;g__Faecousia;s__Faecousia sp003525905
Activated sludge	GB_GCA_003530025.1	d__Bacteria;p__Firmicutes;c__Bacilli;o__RF39;f__UBA660;g__CAG-302;s__CAG-302 sp000431795
Activated sludge	GB_GCA_003535755.1	d__Bacteria;p__Omnitrophota;c__Omnitrophia;o__Omnitrophales;f__UBA2337;g__UBA2337;s__UBA2337 sp002344825
Activated sludge	GB_GCA_003535875.1	d__Bacteria;p__Actinobacteriota;c__Actinomycetia;o__Actinomycetales;f__Micrococcaceae;g__Rothia;s__Rothia sp002418375
Activated sludge	GB_GCA_003538395.1	d__Bacteria;p__Firmicutes_A;c__Clostridia;o__Oscillospirales;f__Ruminococcaceae;g__Ruminococcus_C;s__Ruminococcus_C sp000433635
Activated sludge	GB_GCA_003542015.1	d__Bacteria;p__Cyanobacteria;c__Cyanobacteriia;o__Cyanobacteriales;f__Microcoleaceae;g__Microcoleus;s__Microcoleus sp003542015
Activated sludge	GB_GCA_003542385.1	d__Bacteria;p__Desulfobacterota_I;c__Desulfovibrionia;o__Desulfovibrionales;f__Desulfomicrobiaceae;g__Desulfomicrobium;s__Desulfomicrobium sp003542385
Activated sludge	GB_GCA_003542575.1	d__Bacteria;p__Bacteroidota;c__Bacteroidia;o__Bacteroidales;f__UBA932;g__Bact-08;s__Bact-08 sp003542575
Activated sludge	GB_GCA_003543255.1	d__Bacteria;p__Patescibacteria;c__Paceibacteria;o__UBA9983_A;f__UBA9973;g__UBA8515;s__UBA8515 sp000505065
Activated sludge	GB_GCA_003549815.1	d__Bacteria;p__Proteobacteria;c__Gammaproteobacteria;o__Enterobacterales;f__Enterobacteriaceae;g__Salmonella;s__Salmonella enterica
Activated sludge	GB_GCA_003558335.1	d__Archaea;p__Methanobacteriota_B;c__Thermococci;o__Methanofastidiosales;f__Methanofastidiosaceae;g__Methanofastidiosum;s__Methanofastidiosum sp003558335
Activated sludge	GB_GCA_003565105.1	d__Bacteria;p__Patescibacteria;c__Paceibacteria;o__SW-4-49-11;f__SW-4-49-11;g__PXDG01;s__PXDG01 sp003565105
Activated sludge	GB_GCA_003569185.1	d__Bacteria;p__Actinobacteriota;c__Actinomycetia;o__Nanopelagicales;f__Nanopelagicaceae;g__Nanopelagicus;s__Nanopelagicus sp003569185
Activated sludge	GB_GCA_003571075.1	d__Bacteria;p__Proteobacteria;c__Gammaproteobacteria;o__Enterobacterales;f__Enterobacteriaceae;g__Klebsiella;s__Klebsiella pneumoniae
Activated sludge	GB_GCA_003573995.1	d__Bacteria;p__Firmicutes;c__Bacilli;o__Erysipelotrichales;f__Coprobacillaceae;g__Faecalibacillus;s__Faecalibacillus intestinalis
Activated sludge	GB_GCA_003574885.1	d__Bacteria;p__Desulfobacterota;c__Desulfuromonadia;o__Geobacterales;f__Geobacteraceae;g__Geomobilimonas;s__Geomobilimonas sp003574885
Activated sludge	GB_GCA_003574895.1	d__Bacteria;p__Desulfobacterota;c__Desulfuromonadia;o__Geobacterales;f__Pseudopelobacteraceae;g__JACPFJ01;s__JACPFJ01 sp003574895
Activated sludge	GB_GCA_003576805.1	d__Bacteria;p__Myxococcota_A;c__UBA9160;o__UBA9160;f__PR03;g__PR03;s__PR03 sp003576805
Activated sludge	GB_GCA_003576945.1	d__Bacteria;p__Patescibacteria;c__Microgenomatia;o__UBA1400;f__UBA12108;g__GWF;s__GWF sp003576945
Activated sludge	GB_GCA_003577315.1	d__Bacteria;p__Proteobacteria;c__Alphaproteobacteria;o__Rhizobiales;f__Rhizobiaceae;g__Aquamicrobium_A;s__Aquamicrobium_A sp003577315
Activated sludge	GB_GCA_003585735.1	d__Bacteria;p__Actinobacteriota;c__Actinomycetia;o__Actinomycetales;f__Bifidobacteriaceae;g__Bifidobacterium;s__Bifidobacterium sp003585735
Activated sludge	GB_GCA_003599735.1	d__Bacteria;p__Chloroflexota;c__Dehalococcoidia;o__UBA2979;f__UBA2979;g__SURF-43;s__SURF-43 sp003599735
Activated sludge	GB_GCA_003603575.1	d__Bacteria;p__Firmicutes;c__Bacilli;o__Erysipelotrichales;f__Erysipelotrichaceae;g__Longicatena;s__Longicatena caecimuris
Activated sludge	GB_GCA_003611955.1	d__Bacteria;p__Firmicutes_A;c__Clostridia;o__Lachnospirales;f__Lachnospiraceae;g__1XD8-76;s__1XD8-76 sp003611955
Activated sludge	GB_GCA_003612285.1	d__Bacteria;p__Firmicutes_A;c__Clostridia;o__Lachnospirales;f__Lachnospiraceae;g__Butyribacter;s__Butyribacter sp003612285
Activated sludge	GB_GCA_003612405.1	d__Bacteria;p__Firmicutes_A;c__Clostridia;o__Lachnospirales;f__Lachnospiraceae;g__UBA3282;s__UBA3282 sp003612405
Activated sludge	GB_GCA_003612485.1	d__Bacteria;p__Firmicutes_A;c__Clostridia;o__Lachnospirales;f__Lachnospiraceae;g__Acetatifactor;s__Acetatifactor sp003612485
Activated sludge	GB_GCA_003612625.1	d__Bacteria;p__Firmicutes_A;c__Clostridia;o__Oscillospirales;f__Ruminococcaceae;g__Anaerotruncus;s__Anaerotruncus sp003612625
Activated sludge	GB_GCA_003669055.1	d__Bacteria;p__Firmicutes_A;c__Clostridia;o__Lachnospirales;f__Lachnospiraceae;g__Ventrimonas;s__Ventrimonas sp003669055
Activated sludge	GB_GCA_003669615.1	d__Bacteria;p__Planctomycetota;c__Planctomycetia;o__Planctomycetales;f__Planctomycetaceae;g__SXXK01;s__SXXK01 sp003669615
Activated sludge	GB_GCA_003670925.1	d__Bacteria;p__Planctomycetota;c__Planctomycetia;o__Planctomycetales;f__Planctomycetaceae;g__SXXK01;s__SXXK01 sp003670925
Activated sludge	GB_GCA_003671795.1	d__Bacteria;p__Bacteroidota;c__Bacteroidia;o__Bacteroidales;f__Muribaculaceae;g__Muribaculum;s__Muribaculum faecis
Activated sludge	GB_GCA_003696675.1	d__Bacteria;p__Planctomycetota;c__Phycisphaerae;o__Phycisphaerales;f__UBA1924;g__UBA6054;s__UBA6054 sp003696675
Activated sludge	GB_GCA_003762665.1	d__Bacteria;p__Bacteroidota;c__Bacteroidia;o__Bacteroidales;f__Muribaculaceae;g__Muribaculum;s__Muribaculum gordoncarteri
Activated sludge	GB_GCA_003762785.1	d__Bacteria;p__Bacteroidota;c__Bacteroidia;o__Bacteroidales;f__Muribaculaceae;g__Duncaniella;s__Duncaniella dubosii
Activated sludge	GB_GCA_003762865.1	d__Bacteria;p__Bacteroidota;c__Bacteroidia;o__Bacteroidales;f__Muribaculaceae;g__CAG-485;s__CAG-485 sp002362485
Activated sludge	GB_GCA_003762875.1	d__Bacteria;p__Bacteroidota;c__Bacteroidia;o__Bacteroidales;f__Muribaculaceae;g__Duncaniella;s__Duncaniella sp001689575
Activated sludge	GB_GCA_003818285.1	d__Bacteria;p__Myxococcota;c__Myxococcia;o__Myxococcales;f__Myxococcaceae;g__RPRB01;s__RPRB01 sp003818285
Activated sludge	GB_GCA_003818495.1	d__Bacteria;p__Proteobacteria;c__Gammaproteobacteria;o__Burkholderiales;f__Burkholderiaceae;g__UBA4615;s__UBA4615 sp003818495
Activated sludge	GB_GCA_003857395.1	d__Bacteria;p__Desulfobacterota;c__Desulfuromonadia;o__Geobacterales;f__Geobacteraceae;g__RPRC01;s__RPRC01 sp003857395
Activated sludge	GB_GCA_003859965.1	d__Bacteria;p__Proteobacteria;c__Gammaproteobacteria;o__Burkholderiales;f__Burkholderiaceae;g__Ottowia;s__Ottowia sp003859965
Activated sludge	GB_GCA_003962975.1	d__Bacteria;p__Patescibacteria;c__Saccharimonadia;o__Saccharimonadales;f__AWTP1-31;g__AWTP1-31;s__AWTP1-31 sp003962975
Activated sludge	GB_GCA_003963025.1	d__Bacteria;p__Bacteroidota;c__Bacteroidia;o__Flavobacteriales;f__Flavobacteriaceae;g__Flavobacterium;s__Flavobacterium sp003963025
Activated sludge	GB_GCA_003963125.1	d__Bacteria;p__Proteobacteria;c__Alphaproteobacteria;o__Rhizobiales;f__Hyphomicrobiaceae;g__AWTP1-13;s__AWTP1-13 sp003963125
Activated sludge	GB_GCA_003963225.1	d__Bacteria;p__Dependentiae;c__Babeliae;o__Babeliales;f__Vermiphilaceae;g__AWTP1-30;s__AWTP1-30 sp003963225
Activated sludge	GB_GCA_003963305.1	d__Bacteria;p__Cyanobacteria;c__Vampirovibrionia;o__Obscuribacterales;f__Obscuribacteraceae;g__PALSA-1081;s__PALSA-1081 sp003963305
Activated sludge	GB_GCA_003963365.1	d__Bacteria;p__Bacteroidota;c__Bacteroidia;o__Chitinophagales;f__Chitinophagaceae;g__AWTP1-9;s__AWTP1-9 sp003963365
Activated sludge	GB_GCA_003966995.1	d__Bacteria;p__Proteobacteria;c__Alphaproteobacteria;o__Rhizobiales;f__Pleomorphomonadaceae;g__Oharaeibacter;s__Oharaeibacter diazotrophicus
Activated sludge	GB_GCA_003970805.2	d__Bacteria;p__Proteobacteria;c__Gammaproteobacteria;o__Burkholderiales;f__Burkholderiaceae;g__Undibacterium;s__Undibacterium piscinae
Activated sludge	GB_GCA_003979135.1	d__Bacteria;p__Bacteroidota;c__Bacteroidia;o__Bacteroidales;f__Rikenellaceae;g__Alistipes;s__Alistipes sp003979135
Activated sludge	GB_GCA_003979345.1	d__Bacteria;p__Firmicutes_A;c__Clostridia;o__Lachnospirales;f__Lachnospiraceae;g__UBA7050;s__UBA7050 sp003979345
Activated sludge	GB_GCA_003979485.1	d__Bacteria;p__Bacteroidota;c__Bacteroidia;o__Bacteroidales;f__UBA932;g__Cryptobacteroides;s__Cryptobacteroides sp002298075
Activated sludge	GB_GCA_003987705.1	d__Bacteria;p__Actinobacteriota;c__Actinomycetia;o__Mycobacteriales;f__Mycobacteriaceae;g__Gordonia;s__Gordonia sp002477755
Activated sludge	GB_GCA_003989065.1	d__Bacteria;p__Proteobacteria;c__Gammaproteobacteria;o__Competibacterales;f__Competibacteraceae;g__RXIW01;s__RXIW01 sp003989065
Activated sludge	GB_GCA_003989075.1	d__Bacteria;p__Proteobacteria;c__Gammaproteobacteria;o__Competibacterales;f__Competibacteraceae;g__RXIX01;s__RXIX01 sp003989075
Activated sludge	GB_GCA_003989085.1	d__Bacteria;p__Proteobacteria;c__Gammaproteobacteria;o__Competibacterales;f__Competibacteraceae;g__RXIV01;s__RXIV01 sp003989085
Activated sludge	GB_GCA_004001285.1	d__Bacteria;p__Actinobacteriota;c__Actinomycetia;o__Actinomycetales;f__Micrococcaceae;g__Arthrobacter_D;s__Arthrobacter_D sp004001285
Activated sludge	GB_GCA_004011035.1	d__Bacteria;p__Bdellovibrionota;c__Bdellovibrionia;o__Bdellovibrionales;f__Bdellovibrionaceae;g__Pseudobdellovibrio;s__Pseudobdellovibrio qaytius
Activated sludge	GB_GCA_004028495.1	d__Bacteria;p__Desulfobacterota;c__Desulfobulbia;o__Desulfobulbales;f__Desulfobulbaceae;g__Electrothrix;s__Electrothrix marina
Activated sludge	GB_GCA_004028765.1	d__Bacteria;p__Bacteroidota;c__Bacteroidia;o__Chitinophagales;f__Chitinophagaceae;g__Sediminibacterium;s__Sediminibacterium sp004028765
Activated sludge	GB_GCA_004102645.1	d__Bacteria;p__Bipolaricaulota;c__Bipolaricaulia;o__Bipolaricaulales;f__Bipolaricaulaceae;g__Bipolaricaulis;s__Bipolaricaulis sibiricus
Activated sludge	GB_GCA_004102785.1	d__Bacteria;p__Bacteroidota;c__Bacteroidia;o__Bacteroidales;f__Muribaculaceae;g__UBA7173;s__UBA7173 sp002491305
Activated sludge	GB_GCA_004103425.1	d__Bacteria;p__Firmicutes;c__Bacilli;o__Lactobacillales;f__Enterococcaceae;g__Enterococcus;s__Enterococcus faecalis
Activated sludge	GB_GCA_004115465.1	d__Bacteria;p__Bacteroidota;c__Bacteroidia;o__Bacteroidales;f__Muribaculaceae;g__Amulumruptor;s__Amulumruptor caecigallinarius
Activated sludge	GB_GCA_004116335.1	d__Bacteria;p__Campylobacterota;c__Campylobacteria;o__Campylobacterales;f__Arcobacteraceae;g__UBA4036;s__UBA4036 sp004116335
Activated sludge	GB_GCA_004116465.1	d__Bacteria;p__Campylobacterota;c__Campylobacteria;o__Campylobacterales;f__Arcobacteraceae;g__Arcobacter;s__Arcobacter sp004116465
Activated sludge	GB_GCA_004143945.1	d__Bacteria;p__Proteobacteria;c__Gammaproteobacteria;o__Xanthomonadales;f__Rhodanobacteraceae;g__Dokdonella_A;s__Dokdonella_A sp004143945
Activated sludge	GB_GCA_004144175.1	d__Bacteria;p__Bacteroidota;c__Bacteroidia;o__Chitinophagales;f__Chitinophagaceae;g__Flavipsychrobacter;s__Flavipsychrobacter sp004144175
Activated sludge	GB_GCA_004144185.1	d__Bacteria;p__Bacteroidota;c__Bacteroidia;o__Chitinophagales;f__Chitinophagaceae;g__UBA1952;s__UBA1952 sp004144185
Activated sludge	GB_GCA_004145215.1	d__Bacteria;p__Patescibacteria;c__Saccharimonadia;o__Saccharimonadales;f__UBA1547;g__2011-GWC2-44-17;s__2011-GWC2-44-17 sp004145215
Activated sludge	GB_GCA_004168015.1	d__Bacteria;p__Proteobacteria;c__Gammaproteobacteria;o__Methylococcales;f__Methylococcaceae;g__Methylotetracoccus;s__Methylotetracoccus sp004168015
Activated sludge	GB_GCA_004173415.1	d__Bacteria;p__Proteobacteria;c__Gammaproteobacteria;o__Xanthomonadales;f__Xanthomonadaceae;g__Pseudoxanthomonas_A;s__Pseudoxanthomonas_A sp004173415
Activated sludge	GB_GCA_004173475.1	d__Bacteria;p__Proteobacteria;c__Gammaproteobacteria;o__Pseudomonadales;f__Cellvibrionaceae;g__Cellvibrio;s__Cellvibrio sp004173475
Activated sludge	GB_GCA_004193205.1	d__Bacteria;p__Actinobacteriota;c__Actinomycetia;o__Mycobacteriales;f__Mycobacteriaceae;g__Gordonia;s__Gordonia sediminis
Activated sludge	GB_GCA_004211435.1	d__Bacteria;p__Proteobacteria;c__Alphaproteobacteria;o__Sphingomonadales;f__Sphingomonadaceae;g__Novosphingobium;s__Novosphingobium sp004211435
Activated sludge	GB_GCA_004284765.1	d__Bacteria;p__Desulfobacterota;c__Desulfobulbia;o__Desulfobulbales;f__Desulfobulbaceae;g__Electronema;s__Electronema sp004284765
Activated sludge	GB_GCA_004292575.1	d__Bacteria;p__Bacteroidota;c__Bacteroidia;o__Chitinophagales;f__Chitinophagaceae;g__Phnomibacter;s__Phnomibacter sp004292575
Activated sludge	GB_GCA_004293675.1	d__Bacteria;p__Proteobacteria;c__Gammaproteobacteria;o__Burkholderiales;f__Casimicrobiaceae;g__Casimicrobium;s__Casimicrobium sp004293675
Activated sludge	GB_GCA_004294085.1	d__Bacteria;p__Proteobacteria;c__Gammaproteobacteria;o__Burkholderiales;f__Casimicrobiaceae;g__Casimicrobium;s__Casimicrobium sp004293675
Activated sludge	GB_GCA_004294195.1	d__Bacteria;p__Bacteroidota;c__Bacteroidia;o__Chitinophagales;f__Chitinophagaceae;g__SXYR01;s__SXYR01 sp004294195
Activated sludge	GB_GCA_004294845.1	d__Bacteria;p__Firmicutes_A;c__Clostridia;o__Lachnospirales;f__Lachnospiraceae;g__Mobilitalea;s__Mobilitalea sp004294845
Activated sludge	GB_GCA_004294885.1	d__Bacteria;p__Proteobacteria;c__Alphaproteobacteria;o__Rhizobiales;f__Xanthobacteraceae;g__Rhodopseudomonas;s__Rhodopseudomonas faecalis
Activated sludge	GB_GCA_004295015.1	d__Bacteria;p__Bacteroidota;c__Bacteroidia;o__AKYH767-A;f__2013-40CM-41-45;g__QQVM01;s__QQVM01 sp004295015
Activated sludge	GB_GCA_004295055.1	d__Bacteria;p__Proteobacteria;c__Alphaproteobacteria;o__SHNJ01;f__SHNJ01;g__SHNJ01;s__SHNJ01 sp004295055
Activated sludge	GB_GCA_004297075.1	d__Bacteria;p__Bacteroidota;c__Bacteroidia;o__Chitinophagales;f__Chitinophagaceae;g__Sediminibacterium;s__Sediminibacterium sp004297075
Activated sludge	GB_GCA_004297105.1	d__Bacteria;p__Actinobacteriota;c__Actinomycetia;o__Actinomycetales;f__Microbacteriaceae;g__Herbiconiux;s__Herbiconiux sp004297105
Activated sludge	GB_GCA_004297125.1	d__Bacteria;p__Proteobacteria;c__Alphaproteobacteria;o__Caulobacterales;f__Caulobacteraceae;g__Phenylobacterium;s__Phenylobacterium sp004297125
Activated sludge	GB_GCA_004297165.1	d__Bacteria;p__Proteobacteria;c__Gammaproteobacteria;o__UBA4486;f__UBA4486;g__2-02-FULL-56-15;s__2-02-FULL-56-15 sp004297165
Activated sludge	GB_GCA_004297315.1	d__Bacteria;p__Chloroflexota;c__Dehalococcoidia;o__UBA2979;f__UBA2979;g__SURF-43;s__SURF-43 sp004297315
Activated sludge	GB_GCA_004297345.1	d__Bacteria;p__Proteobacteria;c__Gammaproteobacteria;o__Burkholderiales;f__Burkholderiaceae;g__Aquabacterium;s__Aquabacterium sp004297345
Activated sludge	GB_GCA_004297485.1	d__Bacteria;p__Proteobacteria;c__Alphaproteobacteria;o__Rhodospirillales;f__Rhodospirillaceae;g__SCTM01;s__SCTM01 sp004297485
Activated sludge	GB_GCA_004297735.1	d__Bacteria;p__Patescibacteria;c__Saccharimonadia;o__UBA4664;f__SCTI01;g__SCTI01;s__SCTI01 sp004297735
Activated sludge	GB_GCA_004297845.1	d__Bacteria;p__Bacteroidota;c__Bacteroidia;o__AKYH767;f__Palsa-948;g__Palsa-948;s__Palsa-948 sp004297845
Activated sludge	GB_GCA_004298155.1	d__Bacteria;p__Acidobacteriota;c__Acidobacteriae;o__UBA7540;f__UBA7540;g__SCRD01;s__SCRD01 sp004298155
Activated sludge	GB_GCA_004298335.1	d__Bacteria;p__Nitrospirota;c__Nitrospiria;o__Nitrospirales;f__NS-4;g__SCTG01;s__SCTG01 sp004298335
Activated sludge	GB_GCA_004298465.1	d__Bacteria;p__Proteobacteria;c__Gammaproteobacteria;o__Nevskiales;f__Nevskiaceae;g__SCRT01;s__SCRT01 sp004298465
Activated sludge	GB_GCA_004299235.1	d__Bacteria;p__Dormibacterota;c__Dormibacteria;o__Dormibacterales;f__Dormibacteraceae;g__Palsa-870;s__Palsa-870 sp004299235
Activated sludge	GB_GCA_004299445.1	d__Bacteria;p__Proteobacteria;c__Alphaproteobacteria;o__Caulobacterales;f__Caulobacteraceae;g__Phenylobacterium;s__Phenylobacterium sp004299445
Activated sludge	GB_GCA_004299705.1	d__Bacteria;p__Proteobacteria;c__Gammaproteobacteria;o__Xanthomonadales;f__Rhodanobacteraceae;g__66-474;s__66-474 sp004299705
Activated sludge	GB_GCA_004322265.1	d__Bacteria;p__Patescibacteria;c__Saccharimonadia;o__Saccharimonadales;f__UBA1547;g__UBA1547;s__UBA1547 sp004322265
Activated sludge	GB_GCA_004322425.1	d__Bacteria;p__Bacteroidota;c__Bacteroidia;o__Chitinophagales;f__Chitinophagaceae;g__VBAS01;s__VBAS01 sp004322425
Activated sludge	GB_GCA_004322545.1	d__Bacteria;p__Proteobacteria;c__Gammaproteobacteria;o__Burkholderiales;f__Rhodocyclaceae;g__Rugosibacter;s__Rugosibacter aromaticivorans
Activated sludge	GB_GCA_004323595.1	d__Bacteria;p__Proteobacteria;c__Gammaproteobacteria;o__Burkholderiales;f__Rhodocyclaceae;g__UBA2250;s__UBA2250 sp004323595
Activated sludge	GB_GCA_004332335.1	d__Archaea;p__Halobacteriota;c__Methanomicrobia;o__Methanomicrobiales;f__Methanosphaerulaceae;g__UBA288;s__UBA288 sp004332335
Activated sludge	GB_GCA_004347695.1	d__Bacteria;p__Chloroflexota;c__Anaerolineae;o__Anaerolineales;f__Anaerolineaceae;g__Bellilinea;s__Bellilinea sp004347695
Activated sludge	GB_GCA_004359425.1	d__Bacteria;p__Proteobacteria;c__Gammaproteobacteria;o__Burkholderiales;f__Burkholderiaceae;g__Ideonella;s__Ideonella sp004359425
Activated sludge	GB_GCA_004366385.1	d__Bacteria;p__Actinobacteriota;c__Thermoleophilia;o__Gaiellales;f__Gaiellaceae;g__GMQP-bins7;s__GMQP-bins7 sp004366385
Activated sludge	GB_GCA_004552135.1	d__Bacteria;p__Bacteroidota;c__Bacteroidia;o__Bacteroidales;f__UBA932;g__Cryptobacteroides;s__Cryptobacteroides sp004554455
Activated sludge	GB_GCA_004552195.1	d__Bacteria;p__Bacteroidota;c__Bacteroidia;o__Bacteroidales;f__Bacteroidaceae;g__Alloprevotella;s__Alloprevotella sp004552195
Activated sludge	GB_GCA_004552295.1	d__Bacteria;p__Firmicutes_A;c__Clostridia;o__Oscillospirales;f__Acutalibacteraceae;g__CAG-177;s__CAG-177 sp003514385
Activated sludge	GB_GCA_004552485.1	d__Bacteria;p__Bacteroidota;c__Bacteroidia;o__Bacteroidales;f__Muribaculaceae;g__CAG-873;s__CAG-873 sp004552485
Activated sludge	GB_GCA_004553155.1	d__Bacteria;p__Bacteroidota;c__Bacteroidia;o__Bacteroidales;f__UBA932;g__Cryptobacteroides;s__Cryptobacteroides sp900546925
Activated sludge	GB_GCA_004553245.1	d__Bacteria;p__Bacteroidota;c__Bacteroidia;o__Bacteroidales;f__Bacteroidaceae;g__Prevotella;s__Prevotella sp900547005
Activated sludge	GB_GCA_004553665.1	d__Bacteria;p__Firmicutes_A;c__Clostridia;o__Oscillospirales;f__Acutalibacteraceae;g__CAG-177;s__CAG-177 sp003514385
Activated sludge	GB_GCA_004553935.1	d__Bacteria;p__Firmicutes_A;c__Clostridia;o__Oscillospirales;f__Oscillospiraceae;g__CAG-83;s__CAG-83 sp900313295
Activated sludge	GB_GCA_004554015.1	d__Bacteria;p__Firmicutes_A;c__Clostridia;o__Oscillospirales;f__Oscillospiraceae;g__ER4;s__ER4 sp900317525
Activated sludge	GB_GCA_004554165.1	d__Bacteria;p__Firmicutes_A;c__Clostridia;o__Christensenellales;f__CAG-138;g__CAG-1024;s__CAG-1024 sp004554165
Activated sludge	GB_GCA_004554775.1	d__Bacteria;p__Firmicutes_A;c__Clostridia;o__Oscillospirales;f__Ruminococcaceae;g__Gemmiger;s__Gemmiger variabilis_B
Activated sludge	GB_GCA_004554925.1	d__Bacteria;p__Firmicutes_A;c__Clostridia;o__Oscillospirales;f__Acutalibacteraceae;g__UBA1417;s__UBA1417 sp003531055
Activated sludge	GB_GCA_004555025.1	d__Bacteria;p__Firmicutes_A;c__Clostridia;o__Oscillospirales;f__Oscillospiraceae;g__CAG-103;s__CAG-103 sp900317855
Activated sludge	GB_GCA_004555055.1	d__Bacteria;p__Bacteroidota;c__Bacteroidia;o__Bacteroidales;f__Bacteroidaceae;g__Alloprevotella;s__Alloprevotella sp004555055
Activated sludge	GB_GCA_004555065.1	d__Bacteria;p__Firmicutes;c__Bacilli;o__Lactobacillales;f__Lactobacillaceae;g__Lactobacillus;s__Lactobacillus sp910589675
Activated sludge	GB_GCA_004555175.1	d__Bacteria;p__Verrucomicrobiota;c__Kiritimatiellae;o__RFP12;f__UBA1067;g__Spyradenecus;s__Spyradenecus sp004555175
Activated sludge	GB_GCA_004555265.1	d__Bacteria;p__Firmicutes_A;c__Clostridia;o__Oscillospirales;f__Acutalibacteraceae;g__Fimenecus;s__Fimenecus sp004555265
Activated sludge	GB_GCA_004555765.1	d__Bacteria;p__Bacteroidota;c__Bacteroidia;o__Bacteroidales;f__Porphyromonadaceae;g__Porphyromonas_A;s__Porphyromonas_A sp004555765
Activated sludge	GB_GCA_004555805.1	d__Bacteria;p__Bacteroidota;c__Bacteroidia;o__Bacteroidales;f__Bacteroidaceae;g__UBA4372;s__UBA4372 sp900543815
Activated sludge	GB_GCA_004555855.1	d__Bacteria;p__Firmicutes_A;c__Clostridia;o__Oscillospirales;f__Ruminococcaceae;g__CAG-115;s__CAG-115 sp004555855
Activated sludge	GB_GCA_004555965.1	d__Bacteria;p__Firmicutes_A;c__Clostridia;o__Oscillospirales;f__Butyricicoccaceae;g__Butyricicoccus_A;s__Butyricicoccus_A porcorum
Activated sludge	GB_GCA_004556255.1	d__Bacteria;p__Firmicutes;c__Bacilli;o__Lactobacillales;f__Lactobacillaceae;g__Lactobacillus;s__Lactobacillus delbrueckii_B
Activated sludge	GB_GCA_004556425.1	d__Bacteria;p__Firmicutes_C;c__Negativicutes;o__Veillonellales;f__Megasphaeraceae;g__Caecibacter;s__Caecibacter massiliensis
Activated sludge	GB_GCA_004556455.1	d__Bacteria;p__Firmicutes_A;c__Clostridia;o__Saccharofermentanales;f__DTU023;g__SFGY01;s__SFGY01 sp004556455
Activated sludge	GB_GCA_004556555.1	d__Bacteria;p__Bacteroidota;c__Bacteroidia;o__Bacteroidales;f__Muribaculaceae;g__Sodaliphilus;s__Sodaliphilus sp004557565
Activated sludge	GB_GCA_004556565.1	d__Bacteria;p__Firmicutes_A;c__Clostridia;o__Lachnospirales;f__Lachnospiraceae;g__Schaedlerella;s__Schaedlerella sp004556565
Activated sludge	GB_GCA_004556785.1	d__Bacteria;p__Bacteroidota;c__Bacteroidia;o__Bacteroidales;f__UBA932;g__Cryptobacteroides;s__Cryptobacteroides sp000433355
Activated sludge	GB_GCA_004556845.1	d__Bacteria;p__Bacteroidota;c__Bacteroidia;o__Bacteroidales;f__Tannerellaceae;g__Parabacteroides;s__Parabacteroides distasonis
Activated sludge	GB_GCA_004557415.1	d__Bacteria;p__Firmicutes_A;c__Clostridia;o__Christensenellales;f__CAG-138;g__PeH17;s__PeH17 sp900542285
Activated sludge	GB_GCA_004557655.1	d__Bacteria;p__Firmicutes_A;c__Clostridia;o__Oscillospirales;f__Oscillospiraceae;g__CAG-83;s__CAG-83 sp004557655
Activated sludge	GB_GCA_004558535.1	d__Bacteria;p__Bacteroidota;c__Bacteroidia;o__Bacteroidales;f__Bacteroidaceae;g__Alloprevotella;s__Alloprevotella sp004558535
Activated sludge	GB_GCA_004558765.1	d__Bacteria;p__Firmicutes_A;c__Clostridia;o__Christensenellales;f__CAG-74;g__SFMI01;s__SFMI01 sp004556155
Activated sludge	GB_GCA_004559325.1	d__Bacteria;p__Firmicutes_A;c__Clostridia;o__Oscillospirales;f__Ruminococcaceae;g__Faecalibacterium;s__Faecalibacterium prausnitzii_E
Activated sludge	GB_GCA_004559355.1	d__Bacteria;p__Firmicutes_A;c__Clostridia;o__Oscillospirales;f__Oscillospiraceae;g__F23-B02;s__F23-B02 sp004556755
Activated sludge	GB_GCA_004559955.1	d__Bacteria;p__Firmicutes_A;c__Clostridia;o__Oscillospirales;f__Oscillospiraceae;g__Evtepia;s__Evtepia sp004551945
Activated sludge	GB_GCA_004560375.1	d__Bacteria;p__Firmicutes_A;c__Clostridia;o__Oscillospirales;f__Oscillospiraceae;g__Enterenecus;s__Enterenecus sp004560375
Activated sludge	GB_GCA_004560995.1	d__Bacteria;p__Firmicutes_A;c__Clostridia;o__Christensenellales;f__CAG-74;g__UBA11524;s__UBA11524 sp000437595
Activated sludge	GB_GCA_004561015.1	d__Bacteria;p__Actinobacteriota;c__Coriobacteriia;o__Coriobacteriales;f__Eggerthellaceae;g__Ellagibacter;s__Ellagibacter isourolithinifaciens
Activated sludge	GB_GCA_004561445.1	d__Bacteria;p__Patescibacteria;c__Saccharimonadia;o__Saccharimonadales;f__Nanosyncoccaceae;g__UBA2834;s__UBA2834 sp004561445
Activated sludge	GB_GCA_004561455.1	d__Bacteria;p__Bacteroidota;c__Bacteroidia;o__Bacteroidales;f__Paludibacteraceae;g__Aphodosoma;s__Aphodosoma sp900769035
Activated sludge	GB_GCA_004561765.1	d__Bacteria;p__Actinobacteriota;c__Coriobacteriia;o__Coriobacteriales;f__Eggerthellaceae;g__Ellagibacter;s__Ellagibacter isourolithinifaciens
Activated sludge	GB_GCA_004562585.1	d__Bacteria;p__Firmicutes_A;c__Clostridia;o__Oscillospirales;f__Oscillospiraceae;g__Limivicinus;s__Limivicinus sp900549645
Activated sludge	GB_GCA_004562975.1	d__Bacteria;p__Bacteroidota;c__Bacteroidia;o__Bacteroidales;f__Bacteroidaceae;g__Alloprevotella;s__Alloprevotella sp004562975
Activated sludge	GB_GCA_004563195.1	d__Bacteria;p__Bacteroidota;c__Bacteroidia;o__Bacteroidales;f__Muribaculaceae;g__SFTJ01;s__SFTJ01 sp004563195
Activated sludge	GB_GCA_004563765.1	d__Bacteria;p__Actinobacteriota;c__Actinomycetia;o__Actinomycetales;f__Micrococcaceae;g__Micrococcus;s__Micrococcus luteus
Activated sludge	GB_GCA_004634425.1	d__Bacteria;p__Proteobacteria;c__Alphaproteobacteria;o__Caulobacterales;f__TH1-2;g__Terricaulis;s__Terricaulis sp004634425
Activated sludge	GB_GCA_004792655.1	d__Bacteria;p__Bacteroidota;c__Bacteroidia;o__Bacteroidales;f__Bacteroidaceae;g__Prevotella;s__Prevotella sp004792655
Activated sludge	GB_GCA_004793885.1	d__Bacteria;p__Firmicutes;c__Bacilli;o__Erysipelotrichales;f__Erysipelotrichaceae;g__Dubosiella;s__Dubosiella sp004793885
Activated sludge	GB_GCA_004799445.1	d__Bacteria;p__Proteobacteria;c__Alphaproteobacteria;o__Rhizobiales;f__Xanthobacteraceae;g__Bradyrhizobium;s__Bradyrhizobium sp004799445
Activated sludge	GB_GCA_005116745.1	d__Bacteria;p__Nitrospirota;c__Nitrospiria;o__Nitrospirales;f__Nitrospiraceae;g__Nitrospira_F;s__Nitrospira_F sp005116745
Activated sludge	GB_GCA_005239465.1	d__Bacteria;p__Nitrospirota;c__Nitrospiria;o__Nitrospirales;f__Nitrospiraceae;g__Nitrospira_F;s__Nitrospira_F sp005239465
Activated sludge	GB_GCA_005502875.1	d__Bacteria;p__Proteobacteria;c__Gammaproteobacteria;o__Burkholderiales;f__Burkholderiaceae;g__Aquabacterium;s__Aquabacterium sp005502875
Activated sludge	GB_GCA_005502915.1	d__Bacteria;p__Proteobacteria;c__Gammaproteobacteria;o__Xanthomonadales;f__Xanthomonadaceae;g__SCMT01;s__SCMT01 sp005502915
Activated sludge	GB_GCA_005503055.1	d__Bacteria;p__Proteobacteria;c__Gammaproteobacteria;o__Xanthomonadales;f__Xanthomonadaceae;g__Lysobacter;s__Lysobacter sp005503055
Activated sludge	GB_GCA_005503725.1	d__Bacteria;p__Proteobacteria;c__Gammaproteobacteria;o__Burkholderiales;f__Burkholderiaceae;g__SCMQ01;s__SCMQ01 sp005503335
Activated sludge	GB_GCA_005518185.1	d__Bacteria;p__Proteobacteria;c__Alphaproteobacteria;o__Sphingomonadales;f__Sphingomonadaceae;g__Chakrabartia;s__Chakrabartia godavariana
Activated sludge	GB_GCA_005772955.1	d__Bacteria;p__Planctomycetota;c__Planctomycetia;o__Gemmatales;f__Gemmataceae;g__Gemmata;s__Gemmata sp005772955
Activated sludge	GB_GCA_005774595.1	d__Bacteria;p__Actinobacteriota;c__Coriobacteriia;o__OPB41;f__D1FN1-002;g__D1FN1-002;s__D1FN1-002 sp005774595
Activated sludge	GB_GCA_005808465.1	d__Bacteria;p__Planctomycetota;c__Planctomycetia;o__Gemmatales;f__Gemmataceae;g__SIAQ01;s__SIAQ01 sp005799265
Activated sludge	GB_GCA_005877955.1	d__Bacteria;p__Proteobacteria;c__Gammaproteobacteria;o__Steroidobacterales;f__Steroidobacteraceae;g__13-2-20CM-66-19;s__13-2-20CM-66-19 sp001914695
Activated sludge	GB_GCA_005879255.1	d__Bacteria;p__Desulfobacterota_B;c__Binatia;o__UBA9968;f__UBA9968;g__DP-20;s__DP-20 sp005879255
Activated sludge	GB_GCA_005879535.1	d__Bacteria;p__Myxococcota;c__Myxococcia;o__Myxococcales;f__40CM-4-68-19;g__40CM-4-68-19;s__40CM-4-68-19 sp005879535
Activated sludge	GB_GCA_005879605.1	d__Bacteria;p__Desulfobacterota_B;c__Binatia;o__UBA9968;f__UBA9968;g__DP-1;s__DP-1 sp005879605
Activated sludge	GB_GCA_005879655.1	d__Bacteria;p__Chloroflexota;c__Ktedonobacteria;o__Ktedonobacterales;f__Ktedonobacteraceae;g__CF-154;s__CF-154 sp005879655
Activated sludge	GB_GCA_005879775.1	d__Bacteria;p__Chloroflexota;c__Limnocylindria;o__QHBO01;f__QHBO01;g__CF-167;s__CF-167 sp005879775
Activated sludge	GB_GCA_005879935.1	d__Bacteria;p__Dormibacterota;c__Dormibacteria;o__UBA8260;f__UBA8260;g__CF-96;s__CF-96 sp005889515
Activated sludge	GB_GCA_005880615.1	d__Bacteria;p__Dormibacterota;c__Dormibacteria;o__CF-121;f__CF-121;g__CF-121;s__CF-121 sp005880615
Activated sludge	GB_GCA_005881135.1	d__Bacteria;p__Dormibacterota;c__Dormibacteria;o__Dormibacterales;f__Dormibacteraceae;g__40CM-4-65-16;s__40CM-4-65-16 sp005882135
Activated sludge	GB_GCA_005881155.1	d__Bacteria;p__Dormibacterota;c__Dormibacteria;o__Dormibacterales;f__Dormibacteraceae;g__CF-105;s__CF-105 sp005881155
Activated sludge	GB_GCA_005882315.1	d__Bacteria;p__Bacteroidota;c__Bacteroidia;o__Chitinophagales;f__Chitinophagaceae;g__VBAR01;s__VBAR01 sp005882315
Activated sludge	GB_GCA_005882365.1	d__Bacteria;p__Proteobacteria;c__Alphaproteobacteria;o__Rhizobiales;f__Xanthobacteraceae;g__VAZQ01;s__VAZQ01 sp005883115
Activated sludge	GB_GCA_005882635.1	d__Bacteria;p__Chloroflexota;c__Limnocylindria;o__Limnocylindrales;f__CSP1-4;g__CF-46;s__CF-46 sp005882635
Activated sludge	GB_GCA_005883115.1	d__Bacteria;p__Proteobacteria;c__Alphaproteobacteria;o__Rhizobiales;f__Xanthobacteraceae;g__VAZQ01;s__VAZQ01 sp005883115
Activated sludge	GB_GCA_005883335.1	d__Bacteria;p__Actinobacteriota;c__Thermoleophilia;o__Gaiellales;f__Gaiellaceae;g__AC-32;s__AC-32 sp005883335
Activated sludge	GB_GCA_005883665.1	d__Bacteria;p__Proteobacteria;c__Gammaproteobacteria;o__Burkholderiales;f__SG8-39;g__VBDM01;s__VBDM01 sp005883665
Activated sludge	GB_GCA_005884665.1	d__Bacteria;p__Bacteroidota;c__Bacteroidia;o__Chitinophagales;f__Chitinophagaceae;g__VBAT01;s__VBAT01 sp005884665
Activated sludge	GB_GCA_005884715.1	d__Bacteria;p__Proteobacteria;c__Alphaproteobacteria;o__Rhizobiales;f__Aestuariivirgaceae;g__Nordella;s__Nordella sp005884715
Activated sludge	GB_GCA_005885245.1	d__Bacteria;p__Actinobacteriota;c__Thermoleophilia;o__Gaiellales;f__Gaiellaceae;g__3-1-20CM-4-69-9;s__3-1-20CM-4-69-9 sp005885245
Activated sludge	GB_GCA_005885405.1	d__Bacteria;p__Actinobacteriota;c__Thermoleophilia;o__Solirubrobacterales;f__70-9;g__VAYN01;s__VAYN01 sp005885405
Activated sludge	GB_GCA_005889135.1	d__Bacteria;p__Dormibacterota;c__Dormibacteria;o__Dormibacterales;f__Dormibacteraceae;g__40CM-4-65-16;s__40CM-4-65-16 sp005889135
Activated sludge	GB_GCA_005893165.1	d__Bacteria;p__Eisenbacteria;c__RBG-16-71-46;o__SZUA-252;f__SZUA-252;g__WS-7;s__WS-7 sp005893165
Activated sludge	GB_GCA_005893305.1	d__Bacteria;p__Eisenbacteria;c__RBG-16-71-46;o__SZUA-252;f__SZUA-252;g__WS-9;s__WS-9 sp005893305
Activated sludge	GB_GCA_006515835.1	d__Bacteria;p__Proteobacteria;c__Alphaproteobacteria;o__Caulobacterales;f__Caulobacteraceae;g__Brevundimonas;s__Brevundimonas sp006515835
Activated sludge	GB_GCA_006515885.1	d__Bacteria;p__Proteobacteria;c__Alphaproteobacteria;o__Caulobacterales;f__TH1-2;g__VFBF01;s__VFBF01 sp006515885
Activated sludge	GB_GCA_006738865.1	d__Bacteria;p__Proteobacteria;c__Alphaproteobacteria;o__ATCC43930;f__Stellaceae;g__Stella;s__Stella sp006738865
Activated sludge	GB_GCA_006739055.1	d__Bacteria;p__Proteobacteria;c__Alphaproteobacteria;o__ATCC43930;f__Stellaceae;g__Stella;s__Stella vacuolata
Activated sludge	GB_GCA_007095615.1	d__Bacteria;p__Cyanobacteria;c__Cyanobacteriia;o__Cyanobacteriales;f__Microcystaceae;g__Microcystis;s__Microcystis aeruginosa_C
Activated sludge	GB_GCA_007095785.1	d__Bacteria;p__Cyanobacteria;c__Cyanobacteriia;o__Cyanobacteriales;f__Microcystaceae;g__Microcystis;s__Microcystis aeruginosa_E
Activated sludge	GB_GCA_007095935.1	d__Bacteria;p__Cyanobacteria;c__Cyanobacteriia;o__Cyanobacteriales;f__Microcystaceae;g__Microcystis;s__Microcystis sp002282935
Activated sludge	GB_GCA_007096025.1	d__Bacteria;p__Cyanobacteria;c__Cyanobacteriia;o__Cyanobacteriales;f__Microcystaceae;g__Microcystis;s__Microcystis viridis
Activated sludge	GB_GCA_007096555.1	d__Bacteria;p__Cyanobacteria;c__Cyanobacteriia;o__Cyanobacteriales;f__Microcystaceae;g__Microcystis;s__Microcystis wesenbergii
Activated sludge	GB_GCA_007096805.1	d__Bacteria;p__Cyanobacteria;c__Cyanobacteriia;o__Cyanobacteriales;f__Microcystaceae;g__Microcystis;s__Microcystis panniformis
Activated sludge	GB_GCA_007182895.1	d__Bacteria;p__Proteobacteria;c__Gammaproteobacteria;o__Pseudomonadales;f__Moraxellaceae;g__Psychrobacter;s__Psychrobacter pacificensis
Activated sludge	GB_GCA_007280195.1	d__Bacteria;p__Desulfobacterota_E;c__MBNT15;o__MBNT15;f__MBNT15;g__CG2-30-66-27;s__CG2-30-66-27 sp007280195
Activated sludge	GB_GCA_007376385.1	d__Bacteria;p__Patescibacteria;c__Paceibacteria;o__UBA9983_A;f__UBA2100;g__UBA10103;s__UBA10103 sp007376385
Activated sludge	GB_GCA_007618135.1	d__Bacteria;p__Planctomycetota;c__Brocadiae;o__Brocadiales;f__Brocadiaceae;g__Brocadia;s__Brocadia sp007618135
Activated sludge	GB_GCA_007741515.1	d__Bacteria;p__Planctomycetota;c__Planctomycetia;o__Pirellulales;f__Lacipirellulaceae;g__HG15A2;s__HG15A2 sp007741515
Activated sludge	GB_GCA_007753915.1	d__Bacteria;p__Planctomycetota;c__Phycisphaerae;o__UBA1845;f__UTPLA1;g__PLA3;s__PLA3 sp007753915
Activated sludge	GB_GCA_007845485.1	d__Bacteria;p__Patescibacteria;c__Saccharimonadia;o__Saccharimonadales;f__UBA10027;g__SDRW01;s__SDRW01 sp007845485
Activated sludge	GB_GCA_007896885.1	d__Bacteria;p__Bacteroidota;c__Bacteroidia;o__Bacteroidales;f__Bacteroidaceae;g__Bacteroides;s__Bacteroides sp007896885
Activated sludge	GB_GCA_007994965.1	d__Bacteria;p__Proteobacteria;c__Gammaproteobacteria;o__Burkholderiales;f__Burkholderiaceae;g__Piscinibacter;s__Piscinibacter aquaticus
Activated sludge	GB_GCA_007997005.1	d__Bacteria;p__Myxococcota;c__Bradymonadia;o__Bradymonadales;f__Bradymonadaceae;g__Lujinxingia;s__Lujinxingia sp007997005
Activated sludge	GB_GCA_008012175.1	d__Bacteria;p__Patescibacteria;c__Paceibacteria;o__Moranbacterales;f__UBA1568;g__SSEF01;s__SSEF01 sp008012175
Activated sludge	GB_GCA_008015595.1	d__Bacteria;p__Proteobacteria;c__Gammaproteobacteria;o__Burkholderiales;f__Nitrosomonadaceae;g__Nitrosomonas;s__Nitrosomonas sp008015595
Activated sludge	GB_GCA_008015745.1	d__Bacteria;p__Actinobacteriota;c__Actinomycetia;o__Mycobacteriales;f__Mycobacteriaceae;g__Mycobacterium;s__Mycobacterium arupense
Activated sludge	GB_GCA_008017315.1	d__Bacteria;p__Proteobacteria;c__Gammaproteobacteria;o__Pseudomonadales;f__Moraxellaceae;g__Acinetobacter;s__Acinetobacter sp008017315
Activated sludge	GB_GCA_008080995.1	d__Archaea;p__Thermoplasmatota;c__Poseidoniia;o__Poseidoniales;f__Thalassarchaeaceae;g__MGIIb-O1;s__MGIIb-O1 sp002685415
Activated sludge	GB_GCA_008107755.1	d__Bacteria;p__Proteobacteria;c__Alphaproteobacteria;o__Rhizobiales;f__Stappiaceae;g__Roseibium;s__Roseibium sp008107755
Activated sludge	GB_GCA_008118325.1	d__Bacteria;p__Actinobacteriota;c__Actinomycetia;o__Actinomycetales;f__Dermatophilaceae;g__Dermacoccus;s__Dermacoccus abyssi
Activated sludge	GB_GCA_008123405.1	d__Bacteria;p__Actinobacteriota;c__Actinomycetia;o__Propionibacteriales;f__Nocardioidaceae;g__Nocardioides;s__Nocardioides sp008123405
Activated sludge	GB_GCA_008363215.1	d__Bacteria;p__Planctomycetota;c__Phycisphaerae;o__Phycisphaerales;f__UBA1924;g__J022;s__J022 sp008363215
Activated sludge	GB_GCA_008363385.1	d__Bacteria;p__Acidobacteriota;c__Thermoanaerobaculia;o__UBA5066;f__UBA5066;g__RHKY01;s__RHKY01 sp008363385
Activated sludge	GB_GCA_008501635.1	d__Bacteria;p__Proteobacteria;c__Gammaproteobacteria;o__QQUJ01;f__QQUJ01;g__QQUJ01;s__QQUJ01 sp008501635
Activated sludge	GB_GCA_008661855.1	d__Bacteria;p__Actinobacteriota;c__Actinomycetia;o__Actinomycetales;f__Actinomycetaceae;g__Varibaculum;s__Varibaculum timonense_A
Activated sludge	GB_GCA_008662275.1	d__Bacteria;p__Actinobacteriota;c__Coriobacteriia;o__Coriobacteriales;f__Eggerthellaceae;g__Adlercreutzia;s__Adlercreutzia celatus_A
Activated sludge	GB_GCA_008667515.1	d__Bacteria;p__Firmicutes_A;c__Clostridia;o__Christensenellales;f__CAG-138;g__PeH17;s__PeH17 sp000435055
Activated sludge	GB_GCA_008667555.1	d__Bacteria;p__Firmicutes_A;c__Clostridia;o__Christensenellales;f__CAG-138;g__Phil1;s__Phil1 sp001940855
Activated sludge	GB_GCA_008667865.1	d__Bacteria;p__Actinobacteriota;c__Coriobacteriia;o__Coriobacteriales;f__Eggerthellaceae;g__CAG-1427;s__CAG-1427 sp000436075
Activated sludge	GB_GCA_008667975.1	d__Bacteria;p__Firmicutes_C;c__Negativicutes;o__Acidaminococcales;f__Acidaminococcaceae;g__Phascolarctobacterium_A;s__Phascolarctobacterium_A succinatutens
Activated sludge	GB_GCA_008669045.1	d__Bacteria;p__Actinobacteriota;c__Actinomycetia;o__Actinomycetales;f__Actinomycetaceae;g__Varibaculum;s__Varibaculum timonense_A
Activated sludge	GB_GCA_008671505.1	d__Bacteria;p__Firmicutes_A;c__Clostridia;o__Oscillospirales;f__Acutalibacteraceae;g__CAG-217;s__CAG-217 sp000436335
Activated sludge	GB_GCA_008671575.1	d__Bacteria;p__Firmicutes_A;c__Clostridia;o__Oscillospirales;f__Ruminococcaceae;g__Gemmiger;s__Gemmiger formicilis
Activated sludge	GB_GCA_008671615.1	d__Bacteria;p__Firmicutes_A;c__Clostridia;o__Lachnospirales;f__Lachnospiraceae;g__Blautia_A;s__Blautia_A massiliensis
Activated sludge	GB_GCA_008671775.1	d__Bacteria;p__Firmicutes_A;c__Clostridia;o__Oscillospirales;f__Ruminococcaceae;g__Ruminiclostridium_E;s__Ruminiclostridium_E siraeum
Activated sludge	GB_GCA_008672195.1	d__Bacteria;p__Firmicutes_A;c__Clostridia;o__Oscillospirales;f__Acutalibacteraceae;g__Pseudoruminococcus_A;s__Pseudoruminococcus_A massiliensis
Activated sludge	GB_GCA_008673015.1	d__Bacteria;p__Firmicutes_A;c__Clostridia;o__Christensenellales;f__CAG-74;g__UBA11524;s__UBA11524 sp000437595
Activated sludge	GB_GCA_008673545.1	d__Bacteria;p__Actinobacteriota;c__Coriobacteriia;o__Coriobacteriales;f__Eggerthellaceae;g__Adlercreutzia;s__Adlercreutzia celatus_A
Activated sludge	GB_GCA_008673675.1	d__Bacteria;p__Actinobacteriota;c__Coriobacteriia;o__Coriobacteriales;f__Eggerthellaceae;g__Slackia_A;s__Slackia_A isoflavoniconvertens
Activated sludge	GB_GCA_008673895.1	d__Bacteria;p__Firmicutes_A;c__Clostridia;o__Lachnospirales;f__Lachnospiraceae;g__Anaerostipes;s__Anaerostipes hadrus
Activated sludge	GB_GCA_008674355.1	d__Bacteria;p__Firmicutes_A;c__Clostridia;o__Lachnospirales;f__Lachnospiraceae;g__Fusicatenibacter;s__Fusicatenibacter saccharivorans
Activated sludge	GB_GCA_008679285.1	d__Bacteria;p__Bacteroidota;c__Bacteroidia;o__Bacteroidales;f__Tannerellaceae;g__Parabacteroides;s__Parabacteroides distasonis
Activated sludge	GB_GCA_008679325.1	d__Bacteria;p__Firmicutes_A;c__Clostridia;o__Lachnospirales;f__Lachnospiraceae;g__Lachnospira;s__Lachnospira sp000436535
Activated sludge	GB_GCA_008679345.1	d__Bacteria;p__Firmicutes_A;c__Clostridia;o__Lachnospirales;f__Lachnospiraceae;g__UMGS1375;s__UMGS1375 sp900066615
Activated sludge	GB_GCA_008679445.1	d__Bacteria;p__Firmicutes_C;c__Negativicutes;o__Veillonellales;f__Veillonellaceae;g__Veillonella_A;s__Veillonella_A sp000431435
Activated sludge	GB_GCA_008679665.1	d__Bacteria;p__Firmicutes_A;c__Clostridia;o__Lachnospirales;f__Lachnospiraceae;g__Dorea_A;s__Dorea_A longicatena_B
Activated sludge	GB_GCA_008679835.1	d__Bacteria;p__Firmicutes_A;c__Clostridia;o__Lachnospirales;f__Lachnospiraceae;g__Copromonas;s__Copromonas sp900066535
Activated sludge	GB_GCA_008679915.1	d__Bacteria;p__Firmicutes_A;c__Clostridia;o__Lachnospirales;f__Lachnospiraceae;g__Mediterraneibacter;s__Mediterraneibacter faecis
Activated sludge	GB_GCA_008679935.1	d__Bacteria;p__Actinobacteriota;c__Actinomycetia;o__Actinomycetales;f__Bifidobacteriaceae;g__Bifidobacterium;s__Bifidobacterium bifidum
Activated sludge	GB_GCA_008680005.1	d__Bacteria;p__Firmicutes_A;c__Clostridia;o__Oscillospirales;f__Acutalibacteraceae;g__CAG-217;s__CAG-217 sp000436335
Activated sludge	GB_GCA_008680015.1	d__Bacteria;p__Bacteroidota;c__Bacteroidia;o__Bacteroidales;f__Bacteroidaceae;g__Prevotella;s__Prevotella copri
Activated sludge	GB_GCA_008680055.1	d__Bacteria;p__Firmicutes;c__Bacilli;o__Erysipelotrichales;f__Erysipelotrichaceae;g__Holdemanella;s__Holdemanella sp900556915
Activated sludge	GB_GCA_008680155.1	d__Bacteria;p__Firmicutes_A;c__Clostridia;o__Oscillospirales;f__Ruminococcaceae;g__Faecalibacterium;s__Faecalibacterium prausnitzii_D
Activated sludge	GB_GCA_008680265.1	d__Bacteria;p__Firmicutes_A;c__Clostridia;o__Lachnospirales;f__Lachnospiraceae;g__Eubacterium_G;s__Eubacterium_G sp000434315
Activated sludge	GB_GCA_008680295.1	d__Bacteria;p__Firmicutes_A;c__Clostridia;o__Lachnospirales;f__Lachnospiraceae;g__Lachnospira;s__Lachnospira rogosae_A
Activated sludge	GB_GCA_008680315.1	d__Bacteria;p__Firmicutes_A;c__Clostridia;o__Oscillospirales;f__Acutalibacteraceae;g__Fimenecus;s__Fimenecus sp000432435
Activated sludge	GB_GCA_008680375.1	d__Bacteria;p__Firmicutes_A;c__Clostridia;o__Oscillospirales;f__Ruminococcaceae;g__Faecalibacterium;s__Faecalibacterium prausnitzii_C
Activated sludge	GB_GCA_008680475.1	d__Bacteria;p__Firmicutes_A;c__Clostridia;o__Lachnospirales;f__Lachnospiraceae;g__Lachnospira;s__Lachnospira sp000437735
Activated sludge	GB_GCA_008680535.1	d__Bacteria;p__Firmicutes_A;c__Clostridia;o__Lachnospirales;f__Lachnospiraceae;g__Blautia_A;s__Blautia_A massiliensis
Activated sludge	GB_GCA_008680665.1	d__Bacteria;p__Firmicutes_A;c__Clostridia;o__Lachnospirales;f__Lachnospiraceae;g__Fusicatenibacter;s__Fusicatenibacter saccharivorans
Activated sludge	GB_GCA_008680735.1	d__Bacteria;p__Firmicutes_A;c__Clostridia;o__Lachnospirales;f__Lachnospiraceae;g__Mediterraneibacter;s__Mediterraneibacter faecis
Activated sludge	GB_GCA_008680835.1	d__Bacteria;p__Firmicutes_A;c__Clostridia;o__Lachnospirales;f__Lachnospiraceae;g__Eubacterium_I;s__Eubacterium_I ramulus
Activated sludge	GB_GCA_008681005.1	d__Bacteria;p__Firmicutes_A;c__Clostridia;o__Lachnospirales;f__Lachnospiraceae;g__Fusicatenibacter;s__Fusicatenibacter saccharivorans
Activated sludge	GB_GCA_008681055.1	d__Bacteria;p__Firmicutes_A;c__Clostridia;o__Oscillospirales;f__Ruminococcaceae;g__Faecalibacterium;s__Faecalibacterium prausnitzii_D
Activated sludge	GB_GCA_008681165.1	d__Bacteria;p__Firmicutes_A;c__Clostridia;o__UBA1381;f__UBA1381;g__CAG-41;s__CAG-41 sp900066215
Activated sludge	GB_GCA_008682415.1	d__Bacteria;p__Acidobacteriota;c__Acidobacteriae;o__Acidobacteriales;f__Acidobacteriaceae;g__Terracidiphilus;s__Terracidiphilus sp008682415
Activated sludge	GB_GCA_008709575.1	d__Bacteria;p__Actinobacteriota;c__Actinomycetia;o__Mycobacteriales;f__Mycobacteriaceae;g__Mycobacterium;s__Mycobacterium sp008709575
Activated sludge	GB_GCA_008923285.1	d__Bacteria;p__Proteobacteria;c__Gammaproteobacteria;o__Burkholderiales;f__Thiobacillaceae;g__UBA6918;s__UBA6918 sp008923285
Activated sludge	GB_GCA_008933495.1	d__Bacteria;p__Proteobacteria;c__Alphaproteobacteria;o__Rhizobiales;f__Xanthobacteraceae;g__Pseudorhodoplanes;s__Pseudorhodoplanes sp008933495
Activated sludge	GB_GCA_008933525.1	d__Bacteria;p__Bacteroidota;c__Bacteroidia;o__Bacteroidales;f__Tenuifilaceae;g__SB25;s__SB25 sp008933525
Activated sludge	GB_GCA_008933615.1	d__Bacteria;p__CLD3;c__CLD3;o__SB21;f__SB21;g__SB21;s__SB21 sp008933615
Activated sludge	GB_GCA_008933635.1	d__Bacteria;p__Desulfobacterota;c__Desulfobulbia;o__Desulfobulbales;f__Desulfocapsaceae;g__Desulfoprunum;s__Desulfoprunum sp008933635
Activated sludge	GB_GCA_008933675.1	d__Bacteria;p__Proteobacteria;c__Gammaproteobacteria;o__Burkholderiales;f__Rhodocyclaceae;g__Azonexus;s__Azonexus sp008933675
Activated sludge	GB_GCA_008933705.1	d__Bacteria;p__Proteobacteria;c__Alphaproteobacteria;o__Rhizobiales;f__Hyphomicrobiaceae;g__AWTP1-13;s__AWTP1-13 sp008933705
Activated sludge	GB_GCA_008933765.1	d__Bacteria;p__Bacteroidota;c__Ignavibacteria;o__Ignavibacteriales;f__Ignavibacteriaceae;g__UTCHB3;s__UTCHB3 sp002050155
Activated sludge	GB_GCA_008933825.1	d__Bacteria;p__Proteobacteria;c__Gammaproteobacteria;o__Burkholderiales;f__Rhodocyclaceae;g__Desulfobacillus;s__Desulfobacillus sp008933825
Activated sludge	GB_GCA_008933835.1	d__Bacteria;p__Bacteroidota;c__UBA10030;o__UBA10030;f__UBA8401;g__SpSt-333;s__SpSt-333 sp008933835
Activated sludge	GB_GCA_009026145.1	d__Bacteria;p__Proteobacteria;c__Alphaproteobacteria;o__Rhizobiales;f__Hyphomicrobiaceae;g__Hyphomicrobium_A;s__Hyphomicrobium_A sp009026145
Activated sludge	GB_GCA_009026175.1	d__Bacteria;p__Proteobacteria;c__Gammaproteobacteria;o__Burkholderiales;f__Rhodocyclaceae;g__Zoogloea;s__Zoogloea sp009026175
Activated sludge	GB_GCA_009360455.1	d__Bacteria;p__Bacteroidota;c__Bacteroidia;o__Flavobacteriales;f__Weeksellaceae;g__Epilithonimonas;s__Epilithonimonas caeni
Activated sludge	GB_GCA_009360715.1	d__Bacteria;p__Proteobacteria;c__Gammaproteobacteria;o__Burkholderiales;f__Burkholderiaceae;g__Comamonas;s__Comamonas testosteroni_C
Activated sludge	GB_GCA_009360885.1	d__Bacteria;p__Proteobacteria;c__Alphaproteobacteria;o__Sphingomonadales;f__Sphingomonadaceae;g__Sphingobium;s__Sphingobium sp009360885
Activated sludge	GB_GCA_009377585.1	d__Bacteria;p__Proteobacteria;c__Gammaproteobacteria;o__Burkholderiales;f__WYBJ01;g__WYBJ01;s__WYBJ01 sp009377585
Activated sludge	GB_GCA_009377755.1	d__Bacteria;p__Proteobacteria;c__Alphaproteobacteria;o__Rhizobiales;f__Xanthobacteraceae;g__WHTM01;s__WHTM01 sp009377755
Activated sludge	GB_GCA_009377845.1	d__Bacteria;p__Nitrospirota;c__Nitrospiria;o__Nitrospirales;f__UBA8639;g__UBA8639;s__UBA8639 sp009377845
Activated sludge	GB_GCA_009379995.1	d__Bacteria;p__Actinobacteriota;c__Actinomycetia;o__Streptosporangiales;f__Streptosporangiaceae;g__WHSR01;s__WHSR01 sp009379995
Activated sludge	GB_GCA_009467785.1	d__Bacteria;p__Actinobacteriota;c__Actinomycetia;o__Actinomycetales;f__Micrococcaceae;g__Nesterenkonia;s__Nesterenkonia haasae
Activated sludge	GB_GCA_009467885.1	d__Bacteria;p__Proteobacteria;c__Gammaproteobacteria;o__Burkholderiales;f__Rhodocyclaceae;g__Accumulibacter;s__Accumulibacter phosphatis_F
Activated sludge	GB_GCA_009684515.1	d__Bacteria;p__Desulfobacterota;c__Desulfuromonadia;o__Geobacterales;f__Pseudopelobacteraceae;g__JACRCG01;s__JACRCG01 sp009684515
Activated sludge	GB_GCA_009684525.1	d__Bacteria;p__Desulfobacterota;c__Desulfuromonadia;o__Geobacterales;f__Geobacteraceae;g__Geoanaerobacter;s__Geoanaerobacter sp009684525
Activated sludge	GB_GCA_009685155.1	d__Bacteria;p__Firmicutes;c__Bacilli;o__Lactobacillales;f__Enterococcaceae;g__Enterococcus;s__Enterococcus faecalis
Activated sludge	GB_GCA_009691305.1	d__Bacteria;p__Patescibacteria;c__Gracilibacteria;o__Peribacterales;f__Peribacteraceae;g__JABFSS01;s__JABFSS01 sp009691305
Activated sludge	GB_GCA_009691465.1	d__Bacteria;p__Patescibacteria;c__Paceibacteria;o__UBA9983_A;f__SBAW01;g__GWA1-54-10;s__GWA1-54-10 sp009691465
Activated sludge	GB_GCA_009691505.1	d__Bacteria;p__Patescibacteria;c__Paceibacteria;o__UBA9983_A;f__Zambryskibacteraceae;g__SICJ01;s__SICJ01 sp009691505
Activated sludge	GB_GCA_009691715.1	d__Bacteria;p__Planctomycetota;c__B15-G4;o__B15-G4;f__SIAN01;g__SIAN01;s__SIAN01 sp009691715
Activated sludge	GB_GCA_009691845.1	d__Bacteria;p__Planctomycetota;c__Planctomycetia;o__Gemmatales;f__Gemmataceae;g__SIAJ01;s__SIAJ01 sp009691845
Activated sludge	GB_GCA_009691855.1	d__Bacteria;p__Planctomycetota;c__UBA1135;o__UBA1135;f__GCA-002686595;g__JABFRZ01;s__JABFRZ01 sp009691855
Activated sludge	GB_GCA_009692115.1	d__Bacteria;p__Gemmatimonadota;c__Gemmatimonadetes;o__Gemmatimonadales;f__GWC2-71-9;g__JABFSM01;s__JABFSM01 sp009692115
Activated sludge	GB_GCA_009692245.1	d__Bacteria;p__Proteobacteria;c__Gammaproteobacteria;o__Steroidobacterales;f__Steroidobacteraceae;g__SCUD01;s__SCUD01 sp009692245
Activated sludge	GB_GCA_009692345.1	d__Bacteria;p__Proteobacteria;c__Gammaproteobacteria;o__GCA-2729495;f__GCA-2729495;g__SHZI01;s__SHZI01 sp009692345
Activated sludge	GB_GCA_009692505.1	d__Bacteria;p__Myxococcota;c__Bradymonadia;o__UBA7976;f__UBA1532;g__SHZC01;s__SHZC01 sp009692505
Activated sludge	GB_GCA_009693325.1	d__Bacteria;p__Proteobacteria;c__Gammaproteobacteria;o__Burkholderiales;f__Burkholderiaceae;g__Rhodoferax;s__Rhodoferax sp009693325
Activated sludge	GB_GCA_009693465.1	d__Bacteria;p__Proteobacteria;c__Gammaproteobacteria;o__Burkholderiales;f__Nitrosomonadaceae;g__VFJL01;s__VFJL01 sp013450215
Activated sludge	GB_GCA_009693745.1	d__Bacteria;p__Proteobacteria;c__Alphaproteobacteria;o__Pelagibacterales;f__Pelagibacteraceae;g__Fonsibacter;s__Fonsibacter sp009693745
Activated sludge	GB_GCA_009694215.1	d__Bacteria;p__Proteobacteria;c__Alphaproteobacteria;o__Rhizobiales;f__Xanthobacteraceae;g__Z2-YC6860;s__Z2-YC6860 sp009694215
Activated sludge	GB_GCA_009694265.1	d__Bacteria;p__Proteobacteria;c__Alphaproteobacteria;o__Rhizobiales;f__Xanthobacteraceae;g__Pseudolabrys;s__Pseudolabrys sp009694265
Activated sludge	GB_GCA_009694305.1	d__Bacteria;p__Actinobacteriota;c__Thermoleophilia;o__Gaiellales;f__Gaiellaceae;g__Gaiella;s__Gaiella sp009694305
Activated sludge	GB_GCA_009694375.1	d__Bacteria;p__Actinobacteriota;c__Acidimicrobiia;o__Acidimicrobiales;f__JACDCH01;g__VFJN01;s__VFJN01 sp009694375
Activated sludge	GB_GCA_009694585.1	d__Bacteria;p__Actinobacteriota;c__Actinomycetia;o__Nanopelagicales;f__S36-B12;g__GCA-2737125;s__GCA-2737125 sp009694585
Activated sludge	GB_GCA_009695535.1	d__Bacteria;p__Proteobacteria;c__Gammaproteobacteria;o__Methylococcales;f__Methylomonadaceae;g__Methyloglobulus;s__Methyloglobulus sp009695535
Activated sludge	GB_GCA_009699065.1	d__Bacteria;p__Actinobacteriota;c__Actinomycetia;o__Nanopelagicales;f__CAIYMF01;g__WLRQ01;s__WLRQ01 sp009697815
Activated sludge	GB_GCA_009699615.1	d__Bacteria;p__Actinobacteriota;c__Thermoleophilia;o__Solirubrobacterales;f__Solirubrobacteraceae;g__F1-60-MAGs163;s__F1-60-MAGs163 sp009699615
Activated sludge	GB_GCA_009707705.1	d__Bacteria;p__Proteobacteria;c__Gammaproteobacteria;o__Burkholderiales;f__Chromobacteriaceae;g__WLYX01;s__WLYX01 sp009707705
Activated sludge	GB_GCA_009710805.1	d__Bacteria;p__Firmicutes_C;c__Negativicutes;o__Veillonellales;f__Veillonellaceae;g__Veillonella;s__Veillonella nakazawae
Activated sludge	GB_GCA_009712615.1	d__Archaea;p__Methanobacteriota;c__Methanobacteria;o__Methanobacteriales;f__Methanobacteriaceae;g__Methanobacterium_B;s__Methanobacterium_B sp009712615
Activated sludge	GB_GCA_009731425.1	d__Bacteria;p__Firmicutes_A;c__Clostridia;o__Lachnospirales;f__Lachnospiraceae;g__KM106-2;s__KM106-2 sp009731425
Activated sludge	GB_GCA_009738435.1	d__Bacteria;p__Firmicutes_A;c__Clostridia;o__Clostridiales;f__Clostridiaceae;g__Clostridium_H;s__Clostridium_H bovifaecis
Activated sludge	GB_GCA_009739295.1	d__Bacteria;p__Firmicutes_C;c__Negativicutes;o__Acidaminococcales;f__Acidaminococcaceae;g__Phascolarctobacterium;s__Phascolarctobacterium faecium
Activated sludge	GB_GCA_009739355.1	d__Bacteria;p__Firmicutes_C;c__Negativicutes;o__Veillonellales;f__Dialisteraceae;g__Dialister;s__Dialister invisus
Activated sludge	GB_GCA_009773005.1	d__Bacteria;p__Chloroflexota;c__Anaerolineae;o__Anaerolineales;f__Anaerolineaceae;g__UBA6107;s__UBA6107 sp009773005
Activated sludge	GB_GCA_009773055.1	d__Bacteria;p__Proteobacteria;c__Alphaproteobacteria;o__Rhodobacterales;f__Rhodobacteraceae;g__Tabrizicola;s__Tabrizicola sp009773055
Activated sludge	GB_GCA_009773315.1	d__Bacteria;p__Desulfobacterota;c__Syntrophia;o__Syntrophales;f__Smithellaceae;g__UBA8904;s__UBA8904 sp009773315
Activated sludge	GB_GCA_009773335.1	d__Bacteria;p__Proteobacteria;c__Alphaproteobacteria;o__Caulobacterales;f__TH1-2;g__VFBF01;s__VFBF01 sp006515885
Activated sludge	GB_GCA_009773375.1	d__Bacteria;p__Proteobacteria;c__Alphaproteobacteria;o__Rhodobacterales;f__Rhodobacteraceae;g__Cypionkella;s__Cypionkella sp009773375
Activated sludge	GB_GCA_009773395.1	d__Bacteria;p__Proteobacteria;c__Alphaproteobacteria;o__Caulobacterales;f__TH1-2;g__UBA1942;s__UBA1942 sp009773395
Activated sludge	GB_GCA_009773635.1	d__Bacteria;p__Proteobacteria;c__Alphaproteobacteria;o__Rhizobiales;f__Beijerinckiaceae;g__Rhabdaerophilum;s__Rhabdaerophilum sp009773635
Activated sludge	GB_GCA_009773735.1	d__Bacteria;p__Firmicutes;c__Bacilli;o__Erysipelotrichales;f__Erysipelotrichaceae;g__UBA2212;s__UBA2212 sp009773735
Activated sludge	GB_GCA_009773755.1	d__Bacteria;p__Planctomycetota;c__MHYJ01;o__WSZJ01;f__WSZJ01;g__WSZJ01;s__WSZJ01 sp009773755
Activated sludge	GB_GCA_009774135.1	d__Bacteria;p__Firmicutes_A;c__Clostridia;o__Lachnospirales;f__Lachnospiraceae;g__Choladocola;s__Choladocola sp009774135
Activated sludge	GB_GCA_009774765.1	d__Bacteria;p__Bacteroidota;c__Bacteroidia;o__Bacteroidales;f__UBA932;g__Cryptobacteroides;s__Cryptobacteroides sp009774765
Activated sludge	GB_GCA_009781495.1	d__Bacteria;p__Myxococcota;c__Myxococcia;o__Myxococcales;f__Myxococcaceae;g__WRKR01;s__WRKR01 sp009781495
Activated sludge	GB_GCA_009786025.1	d__Bacteria;p__Proteobacteria;c__Gammaproteobacteria;o__Burkholderiales;f__Casimicrobiaceae;g__UBA931;s__UBA931 sp009786025
Activated sludge	GB_GCA_009809575.1	d__Bacteria;p__Firmicutes;c__Bacilli;o__Lactobacillales;f__Lactobacillaceae;g__Pediococcus;s__Pediococcus acidilactici_A
Activated sludge	GB_GCA_009842325.1	d__Bacteria;p__Actinobacteriota;c__Acidimicrobiia;o__Acidimicrobiales;f__UBA11606;g__VYCW01;s__VYCW01 sp009842325
Activated sludge	GB_GCA_009846685.1	d__Bacteria;p__Proteobacteria;c__Alphaproteobacteria;o__Rhizobiales;f__Beijerinckiaceae;g__Rhabdaerophilum;s__Rhabdaerophilum sp009846685
Activated sludge	GB_GCA_009875955.1	d__Bacteria;p__Actinobacteriota;c__Coriobacteriia;o__Coriobacteriales;f__Coriobacteriaceae;g__Collinsella;s__Collinsella aerofaciens_H
Activated sludge	GB_GCA_009877105.1	d__Bacteria;p__Bacteroidota;c__Bacteroidia;o__Bacteroidales;f__VadinHA17;g__LD21;s__LD21 sp009877105
Activated sludge	GB_GCA_009877185.1	d__Bacteria;p__Bacteroidota;c__Bacteroidia;o__Bacteroidales;f__VadinHA17;g__LD21;s__LD21 sp012519515
Activated sludge	GB_GCA_009881065.1	d__Bacteria;p__Bacteroidota;c__Bacteroidia;o__Bacteroidales;f__VadinHA17;g__SR-FBR-E99;s__SR-FBR-E99 sp009881065
Activated sludge	GB_GCA_009881125.1	d__Bacteria;p__Firmicutes_A;c__Clostridia;o__Peptostreptococcales;f__Acidaminobacteraceae;g__Acidaminobacter;s__Acidaminobacter sp009881125
Activated sludge	GB_GCA_009885425.1	d__Bacteria;p__Proteobacteria;c__Alphaproteobacteria;o__Sphingomonadales;f__Sphingomonadaceae;g__Novosphingobium;s__Novosphingobium sp009885425
Activated sludge	GB_GCA_009885695.1	d__Bacteria;p__Verrucomicrobiota;c__Verrucomicrobiae;o__Verrucomicrobiales;f__Verrucomicrobiaceae;g__VFKE01;s__VFKE01 sp009885695
Activated sludge	GB_GCA_009885945.1	d__Bacteria;p__Chloroflexota;c__Anaerolineae;o__Anaerolineales;f__EnvOPS12;g__OLB14;s__OLB14 sp009885945
Activated sludge	GB_GCA_009911185.1	d__Bacteria;p__Firmicutes_A;c__Clostridia;o__Lachnospirales;f__Lachnospiraceae;g__14-2;s__14-2 sp009911185
Activated sludge	GB_GCA_009911195.1	d__Bacteria;p__Firmicutes_A;c__Clostridia;o__Lachnospirales;f__Lachnospiraceae;g__Kineothrix;s__Kineothrix sp009911195
Activated sludge	GB_GCA_009911335.1	d__Bacteria;p__Firmicutes_A;c__Clostridia;o__Oscillospirales;f__Butyricicoccaceae;g__QXXE01;s__QXXE01 sp009911355
Activated sludge	GB_GCA_009911605.1	d__Bacteria;p__Bacteroidota;c__Bacteroidia;o__Bacteroidales;f__Muribaculaceae;g__Duncaniella;s__Duncaniella muris
Activated sludge	GB_GCA_009917455.1	d__Bacteria;p__Firmicutes_A;c__Clostridia;o__Lachnospirales;f__Lachnospiraceae;g__CAG-95;s__CAG-95 sp009917455
Activated sludge	GB_GCA_009917615.1	d__Bacteria;p__Firmicutes_A;c__Clostridia;o__Oscillospirales;f__Oscillospiraceae;g__Lawsonibacter;s__Lawsonibacter sp009917615
Activated sludge	GB_GCA_009917695.1	d__Bacteria;p__Riflebacteria;c__Ozemobacteria;o__Ozemobacterales;f__Ozemobacteraceae;g__Rifleibacterium;s__Rifleibacterium amylolyticum
Activated sludge	GB_GCA_009917815.1	d__Bacteria;p__Actinobacteriota;c__Actinomycetia;o__Nanopelagicales;f__Nanopelagicaceae;g__GCA-2737595;s__GCA-2737595 sp009917815
Activated sludge	GB_GCA_009923445.1	d__Bacteria;p__Patescibacteria;c__Saccharimonadia;o__Saccharimonadales;f__SZUA-47;g__RFTN01;s__RFTN01 sp009923445
Activated sludge	GB_GCA_009923795.1	d__Bacteria;p__Proteobacteria;c__Alphaproteobacteria;o__Sphingomonadales;f__Sphingomonadaceae;g__Chakrabartia;s__Chakrabartia sp009923795
Activated sludge	GB_GCA_009924455.1	d__Bacteria;p__Proteobacteria;c__Gammaproteobacteria;o__Burkholderiales;f__Burkholderiaceae;g__Rhodoferax;s__Rhodoferax sp009924455
Activated sludge	GB_GCA_009925085.1	d__Bacteria;p__Proteobacteria;c__Alphaproteobacteria;o__Rhodobacterales;f__Rhodobacteraceae;g__CYK-10;s__CYK-10 sp009925085
Activated sludge	GB_GCA_009926065.1	d__Bacteria;p__Bacteroidota;c__Bacteroidia;o__Flavobacteriales;f__Flavobacteriaceae;g__Flavobacterium;s__Flavobacterium sp009926065
Activated sludge	GB_GCA_009926445.1	d__Bacteria;p__Bacteroidota;c__Bacteroidia;o__Chitinophagales;f__Chitinophagaceae;g__JJ008;s__JJ008 sp002342205
Activated sludge	GB_GCA_009926845.1	d__Bacteria;p__Proteobacteria;c__Alphaproteobacteria;o__Rickettsiales;f__SXRF01;g__RFOF01;s__RFOF01 sp009926845
Activated sludge	GB_GCA_009929115.1	d__Bacteria;p__Synergistota;c__Synergistia;o__Synergistales;f__Aminobacteriaceae;g__Aminivibrio;s__Aminivibrio sp009929115
Activated sludge	GB_GCA_009929215.1	d__Bacteria;p__Desulfobacterota_I;c__Desulfovibrionia;o__Desulfovibrionales;f__Desulfovibrionaceae;g__Desulfovibrio;s__Desulfovibrio sp009929215
Activated sludge	GB_GCA_009929735.1	d__Bacteria;p__Firmicutes_A;c__Clostridia;o__Lachnospirales;f__Anaerotignaceae;g__Anaerotignum;s__Anaerotignum sp009929735
Activated sludge	GB_GCA_009929845.1	d__Bacteria;p__Verrucomicrobiota;c__Kiritimatiellae;o__RZYC01;f__RZZM01;g__RZZM01;s__RZZM01 sp009929845
Activated sludge	GB_GCA_009930375.1	d__Bacteria;p__Bacteroidota;c__Bacteroidia;o__Bacteroidales;f__Dysgonomonadaceae;g__Proteiniphilum;s__Proteiniphilum sp012837345
Activated sludge	GB_GCA_009930445.1	d__Bacteria;p__Bacteroidota;c__Bacteroidia;o__Bacteroidales;f__BM520;g__BM520;s__BM520 sp009930445
Activated sludge	GB_GCA_009930475.1	d__Bacteria;p__Verrucomicrobiota;c__Kiritimatiellae;o__RZYC01;f__RZYC01;g__RZYC01;s__RZYC01 sp009930475
Activated sludge	GB_GCA_009930495.1	d__Bacteria;p__Desulfobacterota_I;c__Desulfovibrionia;o__Desulfovibrionales;f__Desulfomicrobiaceae;g__Desulfomicrobium;s__Desulfomicrobium sp009930495
Activated sludge	GB_GCA_009994075.1	d__Bacteria;p__Bacteroidota;c__Bacteroidia;o__Flavobacteriales;f__Flavobacteriaceae;g__Yeosuana;s__Yeosuana sp002784145
Activated sludge	GB_GCA_009994485.1	d__Archaea;p__Iainarchaeota;c__Iainarchaeia;o__0-14-0-20-30-16;f__CSSED10-239;g__Forterrea;s__Forterrea multitransposorum
Activated sludge	GB_GCA_009995085.1	d__Archaea;p__Iainarchaeota;c__Iainarchaeia;o__0-14-0-20-30-16;f__CSSED10-239;g__Forterrea;s__Forterrea multitransposorum
Activated sludge	GB_GCA_009995445.1	d__Bacteria;p__Spirochaetota;c__Leptospirae;o__Leptospirales;f__Leptospiraceae;g__GCA-2786225;s__GCA-2786225 sp009991425
Activated sludge	GB_GCA_009996055.1	d__Bacteria;p__Cyanobacteria;c__Cyanobacteriia;o__Cyanobacteriales;f__Microcystaceae;g__Microcystis;s__Microcystis aeruginosa
Activated sludge	GB_GCA_010014495.1	d__Bacteria;p__Patescibacteria;c__Saccharimonadia;o__Saccharimonadales;f__UBA5946;g__RZYF01;s__RZYF01 sp010014665
Activated sludge	GB_GCA_010014525.1	d__Bacteria;p__Patescibacteria;c__Saccharimonadia;o__Saccharimonadales;f__Nanogingivalaceae;g__Nanogingivalis;s__Nanogingivalis sp010014525
Activated sludge	GB_GCA_010014665.1	d__Bacteria;p__Patescibacteria;c__Saccharimonadia;o__Saccharimonadales;f__UBA5946;g__RZYF01;s__RZYF01 sp010014665
Activated sludge	GB_GCA_010020785.1	d__Bacteria;p__Proteobacteria;c__Alphaproteobacteria;o__Pelagibacterales;f__Pelagibacteraceae;g__Fonsibacter;s__Fonsibacter ubiquis
Activated sludge	GB_GCA_010022565.1	d__Bacteria;p__Proteobacteria;c__Gammaproteobacteria;o__Burkholderiales;f__Methylophilaceae;g__BACL14;s__BACL14 sp010023085
Activated sludge	GB_GCA_010025775.1	d__Bacteria;p__Proteobacteria;c__Gammaproteobacteria;o__Burkholderiales;f__Burkholderiaceae;g__Polynucleobacter;s__Polynucleobacter sp009928245
Activated sludge	GB_GCA_010030115.1	d__Bacteria;p__Proteobacteria;c__Gammaproteobacteria;o__Arenicellales;f__UBA868;g__UBA868;s__UBA868 sp010025385
Activated sludge	GB_GCA_010119095.1	d__Bacteria;p__Patescibacteria;c__JAEDAM01;o__BD1-5;f__UBA6164;g__UBA5194;s__UBA5194 sp010119095
Activated sludge	GB_GCA_010202115.1	d__Bacteria;p__Patescibacteria;c__Saccharimonadia;o__Saccharimonadales;f__Nanosynbacteraceae;g__Nanosynbacter;s__Nanosynbacter sp010202115
Activated sludge	GB_GCA_010202265.1	d__Bacteria;p__Patescibacteria;c__Saccharimonadia;o__Saccharimonadales;f__Saccharimonadaceae;g__Saccharimonas;s__Saccharimonas sp010202265
Activated sludge	GB_GCA_010672925.1	d__Bacteria;p__Cyanobacteria;c__Cyanobacteriia;o__Cyanobacteriales;f__Coleofasciculaceae;g__SIO2C1;s__SIO2C1 sp010672925
Activated sludge	GB_GCA_010906965.1	d__Bacteria;p__Bacteroidota;c__Bacteroidia;o__Bacteroidales;f__Prolixibacteraceae;g__JAAFHB01;s__JAAFHB01 sp010906965
Activated sludge	GB_GCA_011008935.1	d__Bacteria;p__Proteobacteria;c__Alphaproteobacteria;o__Rhodobacterales;f__Rhodobacteraceae;g__KMS-5;s__KMS-5 sp011008935
Activated sludge	GB_GCA_011046725.1	d__Bacteria;p__Proteobacteria;c__Alphaproteobacteria;o__Rhodobacterales;f__Rhodobacteraceae;g__DSPG01;s__DSPG01 sp011046725
Activated sludge	GB_GCA_011047095.1	d__Bacteria;p__Chloroflexota;c__Anaerolineae;o__Anaerolineales;f__UBA6663;g__DSNW01;s__DSNW01 sp011047095
Activated sludge	GB_GCA_011051925.1	d__Bacteria;p__Myxococcota_A;c__UBA9160;o__UBA9160;f__UBA4427;g__UBA4427;s__UBA4427 sp011051925
Activated sludge	GB_GCA_011055475.1	d__Bacteria;p__Planctomycetota;c__Phycisphaerae;o__Sedimentisphaerales;f__Anaerohalosphaeraceae;g__DSDH01;s__DSDH01 sp011055475
Activated sludge	GB_GCA_011174675.1	d__Bacteria;p__Bacteroidota;c__Bacteroidia;o__Bacteroidales;f__Tenuifilaceae;g__UBA5261;s__UBA5261 sp011174675
Activated sludge	GB_GCA_011174705.1	d__Bacteria;p__Actinobacteriota;c__Actinomycetia;o__Propionibacteriales;f__Propionibacteriaceae;g__Arachnia;s__Arachnia coleopterorum
Activated sludge	GB_GCA_011328705.1	d__Bacteria;p__Hydrogenedentota;c__Hydrogenedentia;o__Hydrogenedentiales;f__SLHB01;g__DSVR01;s__DSVR01 sp011328705
Activated sludge	GB_GCA_011328725.1	d__Bacteria;p__Spirochaetota;c__Spirochaetia;o__Treponematales;f__Termitinemataceae;g__Treponema_G;s__Treponema_G caldarium_A
Activated sludge	GB_GCA_011329005.1	d__Bacteria;p__Armatimonadota;c__UBA5829;o__DSUL01;f__DSUL01;g__DSUL01;s__DSUL01 sp011329005
Activated sludge	GB_GCA_011331105.1	d__Bacteria;p__Bacteroidota;c__Ignavibacteria;o__SJA-28;f__B-1AR;g__DSSM01;s__DSSM01 sp011331105
Activated sludge	GB_GCA_011331925.1	d__Bacteria;p__Nitrospirota;c__Nitrospiria;o__Nitrospirales;f__Nitrospiraceae;g__Nitrospira_F;s__Nitrospira_F sp011331925
Activated sludge	GB_GCA_011332585.1	d__Bacteria;p__Spirochaetota;c__UBA4802;o__UBA4802;f__UB4802;g__UBA4802;s__UBA4802 sp011332585
Activated sludge	GB_GCA_011333945.1	d__Bacteria;p__Armatimonadota;c__UBA5829;o__UBA5829;f__UBA5829;g__DTIW01;s__DTIW01 sp011333945
Activated sludge	GB_GCA_011357805.1	d__Bacteria;p__Eisenbacteria;c__RBG-16-71-46;o__RBG-16-71-46;f__RBG-16-71-46;g__DSQF01;s__DSQF01 sp011357805
Activated sludge	GB_GCA_011357845.1	d__Bacteria;p__Bacteroidota;c__Bacteroidia;o__Chitinophagales;f__Chitinophagaceae;g__UBA3961;s__UBA3961 sp011357845
Activated sludge	GB_GCA_011363065.1	d__Bacteria;p__QNDG01;c__QNDG01;o__QNDG01;f__DTFT01;g__DTFT01;s__DTFT01 sp011363065
Activated sludge	GB_GCA_011367385.1	d__Bacteria;p__Chloroflexota;c__Anaerolineae;o__Anaerolineales;f__UBA6663;g__SpSt-583;s__SpSt-583 sp011367385
Activated sludge	GB_GCA_011367485.1	d__Bacteria;p__Myxococcota;c__Polyangia;o__DRWM01;f__JAAZOP01;g__JAAZOP01;s__JAAZOP01 sp011367485
Activated sludge	GB_GCA_011367845.1	d__Bacteria;p__Planctomycetota;c__Planctomycetia;o__Pirellulales;f__Thermoguttaceae;g__DSXL01;s__DSXL01 sp011367845
Activated sludge	GB_GCA_011367945.1	d__Bacteria;p__Chloroflexota;c__Anaerolineae;o__Anaerolineales;f__EnvOPS12;g__DSXF01;s__DSXF01 sp011367945
Activated sludge	GB_GCA_011368195.1	d__Bacteria;p__Chloroflexota;c__Anaerolineae;o__Anaerolineales;f__UBA4823;g__DSWF01;s__DSWF01 sp011368195
Activated sludge	GB_GCA_011368275.1	d__Bacteria;p__Planctomycetota;c__Planctomycetia;o__Planctomycetales;f__Planctomycetaceae;g__DSVQ01;s__DSVQ01 sp011368275
Activated sludge	GB_GCA_011371695.1	d__Bacteria;p__Desulfobacterota;c__Syntrophia;o__Syntrophales;f__Smithellaceae;g__Smithella;s__Smithella sp011371695
Activated sludge	GB_GCA_011388875.1	d__Bacteria;p__Acidobacteriota;c__Blastocatellia;o__Pyrinomonadales;f__Pyrinomonadaceae;g__OLB17;s__OLB17 sp011388875
Activated sludge	GB_GCA_011389895.1	d__Bacteria;p__Proteobacteria;c__Alphaproteobacteria;o__Rhodobacterales;f__Rhodobacteraceae;g__Maritimibacter;s__Maritimibacter sp011389895
Activated sludge	GB_GCA_011390565.1	d__Bacteria;p__Proteobacteria;c__Gammaproteobacteria;o__Ectothiorhodospirales;f__Thioalkalivibrionaceae;g__Thioalkalivibrio_B;s__Thioalkalivibrio_B paradoxus_A
Activated sludge	GB_GCA_011390835.1	d__Bacteria;p__Proteobacteria;c__Gammaproteobacteria;o__Burkholderiales;f__Burkholderiaceae;g__Hydrogenophaga;s__Hydrogenophaga sp011390835
Activated sludge	GB_GCA_011390935.1	d__Bacteria;p__Gemmatimonadota;c__Gemmatimonadetes;o__Gemmatimonadales;f__Gemmatimonadaceae;g__JAABRT01;s__JAABRT01 sp011390935
Activated sludge	GB_GCA_011391255.1	d__Bacteria;p__Proteobacteria;c__Gammaproteobacteria;o__Burkholderiales;f__Rhodocyclaceae;g__Azonexus;s__Azonexus sp011391255
Activated sludge	GB_GCA_011391705.1	d__Bacteria;p__Desulfobacterota;c__Desulfobacteria;o__Desulfobacterales;f__Desulfobacteraceae;g__Desulfobacter;s__Desulfobacter postgatei
Activated sludge	GB_GCA_011522785.1	d__Bacteria;p__SAR324;c__SAR324;o__SAR324;f__NAC60-12;g__UBA1014;s__UBA1014 sp001469005
Activated sludge	GB_GCA_011525625.1	d__Bacteria;p__Nitrospirota;c__Nitrospiria;o__Nitrospirales;f__Nitrospiraceae;g__Nitrospira_A;s__Nitrospira_A sp003456605
Activated sludge	GB_GCA_011525685.1	d__Bacteria;p__Verrucomicrobiota;c__Verrucomicrobiae;o__Pedosphaerales;f__UBA11358;g__WYBW01;s__WYBW01 sp011525685
Activated sludge	GB_GCA_011525785.1	d__Bacteria;p__Planctomycetota;c__UBA1135;o__UBA1135;f__GCA-002686595;g__WYBT01;s__WYBT01 sp011525785
Activated sludge	GB_GCA_011525905.1	d__Bacteria;p__Acidobacteriota;c__Thermoanaerobaculia;o__UBA5704;f__UBA5704;g__JACTMI01;s__JACTMI01 sp011525905
Activated sludge	GB_GCA_011525915.1	d__Bacteria;p__Chloroflexota;c__Anaerolineae;o__Promineofilales;f__Promineofilaceae;g__CAADGU01;s__CAADGU01 sp011525915
Activated sludge	GB_GCA_011526085.1	d__Bacteria;p__Proteobacteria;c__Gammaproteobacteria;o__Xanthomonadales;f__Xanthomonadaceae;g__SCMT01;s__SCMT01 sp011526085
Activated sludge	GB_GCA_011526105.1	d__Bacteria;p__Myxococcota;c__WYAZ01;o__WYAZ01;f__WYAZ01;g__WYAZ01;s__WYAZ01 sp011526105
Activated sludge	GB_GCA_011526565.1	d__Bacteria;p__Acidobacteriota;c__Vicinamibacteria;o__Fen-336;f__Fen-336;g__WYBL01;s__WYBL01 sp011526565
Activated sludge	GB_GCA_011620145.1	d__Bacteria;p__Proteobacteria;c__Gammaproteobacteria;o__UBA5335;f__UBA5335;g__Macondimonas;s__Macondimonas sp011620145
Activated sludge	GB_GCA_011620275.1	d__Bacteria;p__Omnitrophota;c__Koll11;o__GIF10;f__UBA6249;g__UBA5776;s__UBA5776 sp011620275
Activated sludge	GB_GCA_011620605.1	d__Bacteria;p__Bacteroidota;c__Bacteroidia;o__Bacteroidales;f__UBA932;g__DMER64;s__DMER64 sp011620605
Activated sludge	GB_GCA_011620715.1	d__Bacteria;p__Actinobacteriota;c__Actinomycetia;o__Actinomycetales;f__Microbacteriaceae;g__Microbacterium;s__Microbacterium sp011620715
Activated sludge	GB_GCA_011620845.1	d__Archaea;p__Methanobacteriota;c__Methanobacteria;o__Methanobacteriales;f__Methanobacteriaceae;g__Methanobacterium_A;s__Methanobacterium_A sp011620845
Activated sludge	GB_GCA_011957885.1	d__Bacteria;p__Firmicutes_A;c__Clostridia;o__Oscillospirales;f__CAG-272;g__Avispirillum;s__Avispirillum sp011957885
Activated sludge	GB_GCA_011959105.1	d__Bacteria;p__Firmicutes_A;c__Clostridia;o__Lachnospirales;f__Lachnospiraceae;g__Acetatifactor;s__Acetatifactor sp011959105
Activated sludge	GB_GCA_011959205.1	d__Bacteria;p__Bacteroidota;c__Bacteroidia;o__Bacteroidales;f__Bacteroidaceae;g__Phocaeicola;s__Phocaeicola sp011959205
Activated sludge	GB_GCA_011959285.1	d__Bacteria;p__Firmicutes_A;c__Clostridia;o__Lachnospirales;f__Lachnospiraceae;g__CAG-95;s__CAG-95 sp011959285
Activated sludge	GB_GCA_011959405.1	d__Bacteria;p__Bacteroidota;c__Bacteroidia;o__Bacteroidales;f__Muribaculaceae;g__UBA3263;s__UBA3263 sp001689615
Activated sludge	GB_GCA_011959565.1	d__Bacteria;p__Bacteroidota;c__Bacteroidia;o__Bacteroidales;f__Muribaculaceae;g__CAG-873;s__CAG-873 sp011959565
Activated sludge	GB_GCA_011960625.1	d__Bacteria;p__Firmicutes_A;c__Clostridia;o__Lachnospirales;f__Lachnospiraceae;g__Sporofaciens;s__Sporofaciens sp011960625
Activated sludge	GB_GCA_012026875.1	d__Bacteria;p__Methylomirabilota;c__Methylomirabilia;o__Methylomirabilales;f__Methylomirabilaceae;g__Methylomirabilis;s__Methylomirabilis sp003104975
Activated sludge	GB_GCA_012031535.1	d__Bacteria;p__Cyanobacteria;c__Cyanobacteriia;o__Cyanobacteriales;f__Microcoleaceae;g__Microcoleus;s__Microcoleus sp012034575
Activated sludge	GB_GCA_012031845.1	d__Bacteria;p__Proteobacteria;c__Gammaproteobacteria;o__Competibacterales;f__Competibacteraceae;g__Contendobacter;s__Contendobacter sp012031845
Activated sludge	GB_GCA_012031875.1	d__Bacteria;p__Desulfobacterota;c__Desulfobacteria;o__Desulfobacterales;f__Desulfobacteraceae;g__Desulfobacula;s__Desulfobacula sp012031875
Activated sludge	GB_GCA_012032575.1	d__Bacteria;p__Chloroflexota;c__Anaerolineae;o__4572-78;f__J111;g__DSQQ01;s__DSQQ01 sp012032575
Activated sludge	GB_GCA_012033595.1	d__Bacteria;p__Bacteroidota;c__Bacteroidia;o__Cytophagales;f__Cyclobacteriaceae;g__JAAUQL01;s__JAAUQL01 sp012033595
Activated sludge	GB_GCA_012033675.1	d__Bacteria;p__Cyanobacteria;c__Cyanobacteriia;o__Cyanobacteriales;f__Xenococcaceae;g__Pleurocapsa;s__Pleurocapsa sp012034765
Activated sludge	GB_GCA_012036325.1	d__Bacteria;p__Proteobacteria;c__Alphaproteobacteria;o__Rhodobacterales;f__Rhodobacteraceae;g__Tabrizicola;s__Tabrizicola sp012036325
Activated sludge	GB_GCA_012270305.1	d__Bacteria;p__Patescibacteria;c__Saccharimonadia;o__Saccharimonadales;f__UBA1020;g__UBA1020;s__UBA1020 sp012270305
Activated sludge	GB_GCA_012511175.1	d__Bacteria;p__Firmicutes_A;c__Clostridia;o__Saccharofermentanales;f__DTU023;g__UBA4923;s__UBA4923 sp012511175
Activated sludge	GB_GCA_012511995.1	d__Archaea;p__Thermoproteota;c__Bathyarchaeia;o__B26-1;f__UBA233;g__PALSA-986;s__PALSA-986 sp012511995
Activated sludge	GB_GCA_012513825.1	d__Bacteria;p__Proteobacteria;c__Gammaproteobacteria;o__Burkholderiales;f__Burkholderiaceae;g__SCN-69-89;s__SCN-69-89 sp012513825
Activated sludge	GB_GCA_012514035.1	d__Bacteria;p__Verrucomicrobiota;c__Kiritimatiellae;o__LD1-PB3;f__Lenti-01;g__Lenti-01;s__Lenti-01 sp012514035
Activated sludge	GB_GCA_012514595.1	d__Bacteria;p__Omnitrophota;c__Koll11;o__UBA10015;f__GCA-002753745;g__JAAYZZ01;s__JAAYZZ01 sp012514595
Activated sludge	GB_GCA_012515195.1	d__Bacteria;p__Chloroflexota;c__Anaerolineae;o__Anaerolineales;f__Anaerolineaceae;g__Leptolinea;s__Leptolinea sp012515195
Activated sludge	GB_GCA_012515445.1	d__Archaea;p__Thermoproteota;c__Bathyarchaeia;o__B26-1;f__UBA233;g__PALSA-986;s__PALSA-986 sp012515445
Activated sludge	GB_GCA_012515635.1	d__Bacteria;p__Ratteibacteria;c__UBA8468;o__B48-G9;f__JAFGKM01;g__JAFGKM01;s__JAFGKM01 sp012515635
Activated sludge	GB_GCA_012516735.1	d__Bacteria;p__Fermentibacterota;c__Fermentibacteria;o__Fermentibacterales;f__Fermentibacteraceae;g__Fermentibacter;s__Fermentibacter daniensis
Activated sludge	GB_GCA_012516825.1	d__Bacteria;p__Bacteroidota;c__Bacteroidia;o__Bacteroidales;f__4484-276;g__RZYY01;s__RZYY01 sp012516825
Activated sludge	GB_GCA_012517115.1	d__Bacteria;p__Actinobacteriota;c__Actinomycetia;o__Propionibacteriales;f__Propionibacteriaceae;g__Brooklawnia;s__Brooklawnia sp012517115
Activated sludge	GB_GCA_012517155.1	d__Bacteria;p__Bacteroidota;c__Ignavibacteria;o__Ignavibacteriales;f__Ignavibacteriaceae;g__JAAYVN01;s__JAAYVN01 sp012517155
Activated sludge	GB_GCA_012517235.1	d__Bacteria;p__Elusimicrobiota;c__Elusimicrobia;o__Elusimicrobiales;f__UBA9959;g__JAAYVI01;s__JAAYVI01 sp012517235
Activated sludge	GB_GCA_012517435.1	d__Bacteria;p__Bacteroidota;c__Bacteroidia;o__CAILMK01;f__JAAYUY01;g__JAAYUY01;s__JAAYUY01 sp012517435
Activated sludge	GB_GCA_012517545.1	d__Bacteria;p__Spirochaetota;c__JAAYUW01;o__JAAYUW01;f__JAAYUW01;g__Exilispira;s__Exilispira sp012517545
Activated sludge	GB_GCA_012517765.1	d__Bacteria;p__Caldisericota;c__Caldisericia;o__JAAYUI01;f__JAAYUI01;g__JAAYUI01;s__JAAYUI01 sp012517765
Activated sludge	GB_GCA_012517825.1	d__Bacteria;p__Bacteroidota;c__Bacteroidia;o__Bacteroidales;f__JAAYUG01;g__JAAYUG01;s__JAAYUG01 sp012517825
Activated sludge	GB_GCA_012517865.1	d__Bacteria;p__Chloroflexota;c__Anaerolineae;o__Anaerolineales;f__Anaerolineaceae;g__49-20;s__49-20 sp012517865
Activated sludge	GB_GCA_012517875.1	d__Bacteria;p__Acidobacteriota;c__UBA6911;o__JAAYUB01;f__JAAYUB01;g__JAAYUB01;s__JAAYUB01 sp012517875
Activated sludge	GB_GCA_012520885.1	d__Bacteria;p__Firmicutes_A;c__Thermosediminibacteria;o__Thermosediminibacterales;f__Tepidanaerobacteraceae;g__DTU063;s__DTU063 sp001512695
Activated sludge	GB_GCA_012719195.1	d__Bacteria;p__Chloroflexota;c__Anaerolineae;o__DRVO01;f__DRVO01;g__JAAYAV01;s__JAAYAV01 sp012719195
Activated sludge	GB_GCA_012719295.1	d__Bacteria;p__Hydrogenedentota;c__Hydrogenedentia;o__Hydrogenedentiales;f__SLHB01;g__UBA2224;s__UBA2224 sp012719295
Activated sludge	GB_GCA_012719725.1	d__Bacteria;p__Firmicutes_A;c__Clostridia;o__Caldicoprobacterales;f__DTU083;g__DTU083;s__DTU083 sp001512915
Activated sludge	GB_GCA_012719955.1	d__Bacteria;p__Planctomycetota;c__Phycisphaerae;o__UBA1845;f__PWPN01;g__JAAXZI01;s__JAAXZI01 sp012719955
Activated sludge	GB_GCA_012728855.1	d__Bacteria;p__Planctomycetota;c__Planctomycetia;o__Pirellulales;f__Thermoguttaceae;g__JABWBD01;s__JABWBD01 sp012728855
Activated sludge	GB_GCA_012728895.1	d__Archaea;p__Halobacteriota;c__Methanomicrobia;o__Methanomicrobiales;f__Methanosphaerulaceae;g__UBA288;s__UBA288 sp012728895
Activated sludge	GB_GCA_012729395.1	d__Bacteria;p__Planctomycetota;c__Phycisphaerae;o__UBA1845;f__PWPN01;g__JAAYDF01;s__JAAYDF01 sp012729395
Activated sludge	GB_GCA_012729435.1	d__Bacteria;p__Desulfobacterota;c__Desulfobulbia;o__Desulfobulbales;f__Desulfobulbaceae;g__Desulfobulbus;s__Desulfobulbus sp012729435
Activated sludge	GB_GCA_012729785.1	d__Bacteria;p__UBA1439;c__UBA1439;o__UBA1439;f__UBA1439;g__UBA1439;s__UBA1439 sp002329605
Activated sludge	GB_GCA_012729895.1	d__Bacteria;p__Desulfobacterota;c__Desulfomonilia;o__UBA1062;f__UBA1062;g__UBA1062;s__UBA1062 sp002316295
Activated sludge	GB_GCA_012730045.1	d__Bacteria;p__Hydrogenedentota;c__Hydrogenedentia;o__Hydrogenedentiales;f__CAITNO01;g__JAAYBR01;s__JAAYBR01 sp012730045
Activated sludge	GB_GCA_012730105.1	d__Bacteria;p__Hydrogenedentota;c__Hydrogenedentia;o__Hydrogenedentiales;f__CAITNO01;g__JAAYBJ01;s__JAAYBJ01 sp012730105
Activated sludge	GB_GCA_012744475.1	d__Bacteria;p__Planctomycetota;c__Phycisphaerae;o__Sedimentisphaerales;f__SG8-4;g__PLanc-01;s__PLanc-01 sp012744475
Activated sludge	GB_GCA_012797475.1	d__Bacteria;p__Patescibacteria;c__Paceibacteria;o__Moranbacterales;f__GWC2-37-73;g__UBA1362;s__UBA1362 sp002306085
Activated sludge	GB_GCA_012797695.1	d__Bacteria;p__Chloroflexota;c__Anaerolineae;o__Anaerolineales;f__Anaerolineaceae;g__UBA6107;s__UBA6107 sp012797695
Activated sludge	GB_GCA_012798135.1	d__Bacteria;p__Firmicutes_C;c__Negativicutes;o__UBA1444;f__UBA1444;g__UBA1444;s__UBA1444 sp012798135
Activated sludge	GB_GCA_012798975.1	d__Bacteria;p__Firmicutes_A;c__Clostridia;o__Tissierellales;f__Peptoniphilaceae;g__JAAZME01;s__JAAZME01 sp012798975
Activated sludge	GB_GCA_012799825.1	d__Bacteria;p__Firmicutes_A;c__Clostridia;o__Saccharofermentanales;f__DTU023;g__UBA4923;s__UBA4923 sp012799825
Activated sludge	GB_GCA_012800885.1	d__Bacteria;p__Patescibacteria;c__Dojkabacteria;o__SC72;f__SC72;g__JAAZIL01;s__JAAZIL01 sp012800885
Activated sludge	GB_GCA_012837155.1	d__Bacteria;p__Bacteroidota;c__Bacteroidia;o__Flavobacteriales;f__Flavobacteriaceae;g__Flavobacterium;s__Flavobacterium sp012837155
Activated sludge	GB_GCA_012837485.1	d__Bacteria;p__Atribacterota;c__Atribacteria;o__Atribacterales;f__Atribacteraceae;g__Atribacter;s__Atribacter sp002069605
Activated sludge	GB_GCA_012837825.1	d__Bacteria;p__Actinobacteriota;c__Humimicrobiia;o__Humimicrobiales;f__Humimicrobiaceae;g__Humimicrobium;s__Humimicrobium sp012837825
Activated sludge	GB_GCA_012837885.1	d__Bacteria;p__Firmicutes_A;c__Clostridia;o__Saccharofermentanales;f__DTU023;g__DUPJ01;s__DUPJ01 sp012837885
Activated sludge	GB_GCA_012838205.1	d__Archaea;p__Methanobacteriota;c__Methanobacteria;o__Methanobacteriales;f__Methanobacteriaceae;g__Methanobacterium;s__Methanobacterium sp012838205
Activated sludge	GB_GCA_012839475.1	d__Bacteria;p__Bacteroidota;c__Bacteroidia;o__Bacteroidales;f__Dysgonomonadaceae;g__Fermentimonas;s__Fermentimonas sp012839475
Activated sludge	GB_GCA_012839565.1	d__Bacteria;p__Chloroflexota;c__Anaerolineae;o__Anaerolineales;f__Anaerolineaceae;g__T78;s__T78 sp012839565
Activated sludge	GB_GCA_012840585.1	d__Bacteria;p__Actinobacteriota;c__Actinomycetia;o__Actinomycetales;f__Microbacteriaceae;g__UBA3913;s__UBA3913 sp002391425
Activated sludge	GB_GCA_012841535.1	d__Bacteria;p__Firmicutes_A;c__Clostridia;o__Tissierellales;f__Peptoniphilaceae;g__Miniphocibacter;s__Miniphocibacter sp012841535
Activated sludge	GB_GCA_012842085.1	d__Bacteria;p__Actinobacteriota;c__Actinomycetia;o__Mycobacteriales;f__Mycobacteriaceae;g__Lawsonella;s__Lawsonella sp012842085
Activated sludge	GB_GCA_012842275.1	d__Bacteria;p__Firmicutes_B;c__Moorellia;o__Thermacetogeniales;f__Thermacetogeniaceae;g__DTU068;s__DTU068 sp012842275
Activated sludge	GB_GCA_012927455.1	d__Bacteria;p__Proteobacteria;c__Gammaproteobacteria;o__Burkholderiales;f__Burkholderiaceae;g__Polaromonas;s__Polaromonas sp012927455
Activated sludge	GB_GCA_012959785.1	d__Bacteria;p__Planctomycetota;c__UBA1135;o__UBA1135;f__GCA-002686595;g__DUCM01;s__DUCM01 sp012959785
Activated sludge	GB_GCA_012960305.1	d__Bacteria;p__Proteobacteria;c__Gammaproteobacteria;o__Pseudomonadales;f__Pseudohongiellaceae;g__UBA9145;s__UBA9145 sp012960305
Activated sludge	GB_GCA_013036315.1	d__Bacteria;p__Eremiobacterota;c__Eremiobacteria;o__Baltobacterales;f__Baltobacteraceae;g__Rubrimentiphilum;s__Rubrimentiphilum sp013036315
Activated sludge	GB_GCA_013112675.1	d__Bacteria;p__Chloroflexota;c__Anaerolineae;o__Aggregatilineales;f__A4b;g__OLB13;s__OLB13 sp001567485
Activated sludge	GB_GCA_013112685.1	d__Bacteria;p__Chloroflexota;c__Anaerolineae;o__Anaerolineales;f__EnvOPS12;g__OLB14;s__OLB14 sp013112685
Activated sludge	GB_GCA_013112835.1	d__Bacteria;p__Planctomycetota;c__Brocadiae;o__Brocadiales;f__Brocadiaceae;g__Brocadia;s__Brocadia sinica
Activated sludge	GB_GCA_013114725.1	d__Archaea;p__Thermoproteota;c__Nitrososphaeria;o__Nitrososphaerales;f__Nitrososphaeraceae;g__QCWD01;s__QCWD01 sp013114725
Activated sludge	GB_GCA_013127575.1	d__Bacteria;p__Proteobacteria;c__Gammaproteobacteria;o__Burkholderiales;f__Burkholderiaceae;g__Ramlibacter;s__Ramlibacter sp013127575
Activated sludge	GB_GCA_013140495.1	d__Bacteria;p__Verrucomicrobiota;c__Verrucomicrobiae;o__Pedosphaerales;f__UBA11358;g__SCTL01;s__SCTL01 sp013140495
Activated sludge	GB_GCA_013140635.1	d__Bacteria;p__Gemmatimonadota;c__Gemmatimonadetes;o__Gemmatimonadales;f__GWC2-71-9;g__JABFSM01;s__JABFSM01 sp013140635
Activated sludge	GB_GCA_013140805.1	d__Bacteria;p__Eisenbacteria;c__RBG-16-71-46;o__RBG-16-71-46;f__RBG-16-71-46;g__JABFRW01;s__JABFRW01 sp013140805
Activated sludge	GB_GCA_013140985.1	d__Bacteria;p__Bacteroidota;c__Bacteroidia;o__Chitinophagales;f__Chitinophagaceae;g__JJ008;s__JJ008 sp013140985
Activated sludge	GB_GCA_013140995.1	d__Bacteria;p__Proteobacteria;c__Alphaproteobacteria;o__Micropepsales;f__Micropepsaceae;g__SZUA-430;s__SZUA-430 sp013140995
Activated sludge	GB_GCA_013141015.1	d__Bacteria;p__Proteobacteria;c__Alphaproteobacteria;o__Rhizobiales;f__Hyphomicrobiaceae;g__Hyphomicrobium;s__Hyphomicrobium sp013141015
Activated sludge	GB_GCA_013141055.1	d__Bacteria;p__Bacteroidota;c__Bacteroidia;o__Cytophagales;f__Cyclobacteriaceae;g__ELB16-189;s__ELB16-189 sp013141055
Activated sludge	GB_GCA_013141065.1	d__Bacteria;p__Bdellovibrionota;c__Bacteriovoracia;o__Bacteriovoracales;f__Bacteriovoracaceae;g__Bacteriovorax;s__Bacteriovorax sp013141065
Activated sludge	GB_GCA_013141215.1	d__Bacteria;p__Nitrospirota;c__Nitrospiria;o__Nitrospirales;f__Nitrospiraceae;g__Palsa-1315;s__Palsa-1315 sp005116815
Activated sludge	GB_GCA_013141325.1	d__Bacteria;p__Proteobacteria;c__Alphaproteobacteria;o__Sphingomonadales;f__Sphingomonadaceae;g__Novosphingobium;s__Novosphingobium sp013141325
Activated sludge	GB_GCA_013141385.1	d__Bacteria;p__Bacteroidota;c__Bacteroidia;o__Bacteroidales;f__Tenuifilaceae;g__UBA8529;s__UBA8529 sp013141385
Activated sludge	GB_GCA_013152325.1	d__Bacteria;p__Chloroflexota;c__Anaerolineae;o__Anaerolineales;f__EnvOPS12;g__Desulfolinea;s__Desulfolinea sp013152325
Activated sludge	GB_GCA_013177795.1	d__Bacteria;p__Desulfobacterota;c__Syntrophia;o__Syntrophales;f__UBA4778;g__UBA2192;s__UBA2192 sp013177795
Activated sludge	GB_GCA_013177805.1	d__Bacteria;p__OLB16;c__OLB16;o__SURF-12;f__SURF-12;g__JABLXU01;s__JABLXU01 sp013177805
Activated sludge	GB_GCA_013177825.1	d__Bacteria;p__Desulfobacterota;c__Syntrophia;o__Syntrophales;f__PHBD01;g__PHBD01;s__PHBD01 sp013177825
Activated sludge	GB_GCA_013178095.1	d__Bacteria;p__Chloroflexota;c__Anaerolineae;o__Anaerolineales;f__Anaerolineaceae;g__Pelolinea;s__Pelolinea sp013178095
Activated sludge	GB_GCA_013178125.1	d__Bacteria;p__Firmicutes_G;c__SHA-98;o__Ch115;f__JABLXJ01;g__JABLXL01;s__JABLXL01 sp013178125
Activated sludge	GB_GCA_013178285.1	d__Archaea;p__Methanobacteriota_B;c__Thermococci;o__Methanofastidiosales;f__Methanofastidiosaceae;g__Methanofastidiosum;s__Methanofastidiosum sp013178285
Activated sludge	GB_GCA_013178375.1	d__Bacteria;p__Proteobacteria;c__Gammaproteobacteria;o__Pseudomonadales;f__Ketobacteraceae;g__Ch67;s__Ch67 sp013178375
Activated sludge	GB_GCA_013213745.1	d__Bacteria;p__Actinobacteriota;c__Acidimicrobiia;o__Acidimicrobiales;f__Ilumatobacteraceae;g__JABSQH01;s__JABSQH01 sp013213745
Activated sludge	GB_GCA_013268835.1	d__Bacteria;p__Patescibacteria;c__JAEDAM01;o__BD1-5;f__UBA2023;g__JABFSX01;s__JABFSX01 sp013268835
Activated sludge	GB_GCA_013284265.1	d__Bacteria;p__Proteobacteria;c__Gammaproteobacteria;o__Burkholderiales;f__Burkholderiaceae;g__Rugamonas;s__Rugamonas sp013284265
Activated sludge	GB_GCA_013285585.1	d__Bacteria;p__Chlamydiota;c__Chlamydiia;o__Chlamydiales;f__SM23-39;g__CAIPFQ01;s__CAIPFQ01 sp013285585
Activated sludge	GB_GCA_013285595.1	d__Bacteria;p__Bacteroidota;c__Bacteroidia;o__Chitinophagales;f__Chitinophagaceae;g__Flavipsychrobacter;s__Flavipsychrobacter sp013285595
Activated sludge	GB_GCA_013285915.1	d__Bacteria;p__Bacteroidota;c__Bacteroidia;o__Chitinophagales;f__Chitinophagaceae;g__JABDFW01;s__JABDFW01 sp013285915
Activated sludge	GB_GCA_013285965.1	d__Bacteria;p__Chlamydiota;c__Chlamydiia;o__Chlamydiales;f__Parachlamydiaceae;g__JABDGQ01;s__JABDGQ01 sp013285965
Activated sludge	GB_GCA_013286075.1	d__Bacteria;p__Chlamydiota;c__Chlamydiia;o__Chlamydiales;f__Parachlamydiaceae;g__JABDGJ01;s__JABDGJ01 sp013286075
Activated sludge	GB_GCA_013286315.1	d__Bacteria;p__Bacteroidota;c__Bacteroidia;o__Chitinophagales;f__Chitinophagaceae;g__Puia;s__Puia sp013286315
Activated sludge	GB_GCA_013286365.1	d__Bacteria;p__Proteobacteria;c__Alphaproteobacteria;o__UBA9219;f__UBA9219;g__JABDFY01;s__JABDFY01 sp013286365
Activated sludge	GB_GCA_013286645.1	d__Bacteria;p__Chlamydiota;c__Chlamydiia;o__Chlamydiales;f__Parachlamydiaceae;g__JABDFJ01;s__JABDFJ01 sp013286645
Activated sludge	GB_GCA_013286655.1	d__Bacteria;p__Bacteroidota;c__Bacteroidia;o__AKYH767;f__JABDFU01;g__JABDFU01;s__JABDFU01 sp013286655
Activated sludge	GB_GCA_013286675.1	d__Bacteria;p__Chlamydiota;c__Chlamydiia;o__Chlamydiales;f__Rhabdochlamydiaceae;g__PALSA-1444;s__PALSA-1444 sp013286675
Activated sludge	GB_GCA_013286765.1	d__Bacteria;p__Bdellovibrionota;c__Bdellovibrionia_A;o__UBA1018;f__UBA1018;g__JABDFB01;s__JABDFB01 sp013286765
Activated sludge	GB_GCA_013287035.1	d__Bacteria;p__Bacteroidota;c__Bacteroidia;o__Chitinophagales;f__Chitinophagaceae;g__Flavipsychrobacter;s__Flavipsychrobacter sp013286835
Activated sludge	GB_GCA_013287325.1	d__Bacteria;p__Chlamydiota;c__Chlamydiia;o__Chlamydiales;f__Parachlamydiaceae;g__JABDCX01;s__JABDCX01 sp013287915
Activated sludge	GB_GCA_013287335.1	d__Bacteria;p__Chlamydiota;c__Chlamydiia;o__Chlamydiales;f__JAAKFR01;g__JABDDZ01;s__JABDDZ01 sp013287335
Activated sludge	GB_GCA_013287665.1	d__Bacteria;p__Proteobacteria;c__Alphaproteobacteria;o__UBA9655;f__UBA9655;g__JABDDK01;s__JABDDK01 sp013287665
Activated sludge	GB_GCA_013287815.1	d__Bacteria;p__Chlamydiota;c__Chlamydiia;o__Chlamydiales;f__Parachlamydiaceae;g__JABDDC01;s__JABDDC01 sp013287815
Activated sludge	GB_GCA_013288015.1	d__Bacteria;p__Bacteroidota;c__Bacteroidia;o__AKYH767;f__B-17BO;g__PALSA-968;s__PALSA-968 sp013288015
Activated sludge	GB_GCA_013288045.1	d__Bacteria;p__Dependentiae;c__Babeliae;o__Babeliales;f__Babeliaceae;g__PRDV01;s__PRDV01 sp013288045
Activated sludge	GB_GCA_013288185.1	d__Bacteria;p__Proteobacteria;c__Gammaproteobacteria;o__Berkiellales;f__Berkiellaceae;g__Berkiella;s__Berkiella sp013288185
Activated sludge	GB_GCA_013288215.1	d__Bacteria;p__Verrucomicrobiota;c__Verrucomicrobiae;o__JABWAM01;f__JABWAM01;g__JABDCI01;s__JABDCI01 sp013288215
Activated sludge	GB_GCA_013288285.1	d__Bacteria;p__Bacteroidota;c__Bacteroidia;o__Chitinophagales;f__Chitinophagaceae;g__Flavipsychrobacter;s__Flavipsychrobacter sp013288285
Activated sludge	GB_GCA_013288335.1	d__Bacteria;p__Proteobacteria;c__Alphaproteobacteria;o__Rickettsiales;f__JABCZZ01;g__JABCZZ01;s__JABCZZ01 sp013288335
Activated sludge	GB_GCA_013288345.1	d__Bacteria;p__Bacteroidota;c__Bacteroidia;o__AKYH767;f__Palsa-948_A;g__JABEUT01;s__JABEUT01 sp013288345
Activated sludge	GB_GCA_013288385.1	d__Bacteria;p__Bacteroidota;c__Bacteroidia;o__AKYH767;f__B-17BO;g__UBA2475;s__UBA2475 sp013288385
Activated sludge	GB_GCA_013288465.1	d__Bacteria;p__Bacteroidota;c__Bacteroidia;o__Sphingobacteriales;f__Sphingobacteriaceae;g__Mucilaginibacter;s__Mucilaginibacter sp013288465
Activated sludge	GB_GCA_013288625.1	d__Bacteria;p__Proteobacteria;c__Alphaproteobacteria;o__Rickettsiales;f__Midichloriaceae;g__JABDBN01;s__JABDBN01 sp013288625
Activated sludge	GB_GCA_013288685.1	d__Bacteria;p__Bacteroidota;c__Bacteroidia;o__Sphingobacteriales;f__Sphingobacteriaceae;g__Mucilaginibacter;s__Mucilaginibacter sp013288685
Activated sludge	GB_GCA_013288805.1	d__Bacteria;p__Acidobacteriota;c__Acidobacteriae;o__Acidobacteriales;f__SbA1;g__JABDBE01;s__JABDBE01 sp013288805
Activated sludge	GB_GCA_013288905.1	d__Bacteria;p__Bacteroidota;c__Bacteroidia;o__AKYH767-A;f__JABDAW01;g__JABDAW01;s__JABDAW01 sp013288905
Activated sludge	GB_GCA_013289065.1	d__Bacteria;p__Bacteroidota;c__Bacteroidia;o__Chitinophagales;f__Chitinophagaceae;g__Sediminibacterium;s__Sediminibacterium sp013289065
Activated sludge	GB_GCA_013289095.1	d__Bacteria;p__Bacteroidota;c__Bacteroidia;o__AKYH767;f__Palsa-965;g__Palsa-965;s__Palsa-965 sp013289095
Activated sludge	GB_GCA_013289175.1	d__Bacteria;p__Bacteroidota;c__Bacteroidia;o__Chitinophagales;f__Chitinophagaceae;g__Puia;s__Puia sp013289175
Activated sludge	GB_GCA_013289545.1	d__Bacteria;p__Proteobacteria;c__Gammaproteobacteria;o__JABCZS01;f__JABCZS01;g__JABCZS01;s__JABCZS01 sp013289085
Activated sludge	GB_GCA_013289595.1	d__Bacteria;p__Eremiobacterota;c__Eremiobacteria;o__Eremiobacterales;f__Eremiobacteraceae;g__JABCYQ01;s__JABCYQ01 sp013290125
Activated sludge	GB_GCA_013289605.1	d__Bacteria;p__Proteobacteria;c__Gammaproteobacteria;o__JABCZS01;f__JABCZS01;g__JABCZS01;s__JABCZS01 sp013289605
Activated sludge	GB_GCA_013289665.1	d__Bacteria;p__Acidobacteriota;c__Acidobacteriae;o__Acidoferrales;f__UBA7541;g__Acidoferrum;s__Acidoferrum sp013289665
Activated sludge	GB_GCA_013290125.1	d__Bacteria;p__Eremiobacterota;c__Eremiobacteria;o__Eremiobacterales;f__Eremiobacteraceae;g__JABCYQ01;s__JABCYQ01 sp013290125
Activated sludge	GB_GCA_013297645.1	d__Bacteria;p__Actinobacteriota;c__Actinomycetia;o__Actinomycetales;f__Microbacteriaceae;g__JAAFHU01;s__JAAFHU01 sp013297645
Activated sludge	GB_GCA_013297655.1	d__Bacteria;p__Myxococcota;c__Polyangia;o__Polyangiales;f__Polyangiaceae;g__JAAFHV01;s__JAAFHV01 sp013297655
Activated sludge	GB_GCA_013297885.1	d__Bacteria;p__Spirochaetota;c__Leptospirae;o__Leptospirales;f__Leptospiraceae;g__UBA2033;s__UBA2033 sp013297885
Activated sludge	GB_GCA_013297995.1	d__Bacteria;p__Bacteroidota;c__Bacteroidia;o__Chitinophagales;f__Chitinophagaceae;g__Sediminibacterium;s__Sediminibacterium sp013297995
Activated sludge	GB_GCA_013298065.1	d__Bacteria;p__Bacteroidota;c__Bacteroidia;o__Chitinophagales;f__Chitinophagaceae;g__JACMLD01;s__JACMLD01 sp004295245
Activated sludge	GB_GCA_013298365.1	d__Bacteria;p__Bacteroidota;c__Bacteroidia;o__J057;f__J057;g__JAAFHL01;s__JAAFHL01 sp013298365
Activated sludge	GB_GCA_013298405.1	d__Bacteria;p__Proteobacteria;c__Alphaproteobacteria;o__Rickettsiales;f__Rickettsiaceae;g__GCA-2402195;s__GCA-2402195 sp013298405
Activated sludge	GB_GCA_013314715.1	d__Bacteria;p__Bacteroidota;c__Bacteroidia;o__Bacteroidales;f__GWA2-32-17;g__Ch61;s__Ch61 sp013314715
Activated sludge	GB_GCA_013314755.1	d__Bacteria;p__Armatimonadota;c__HRBIN16;o__HRBIN16;f__HRBIN16;g__HRBIN16;s__HRBIN16 sp013314755
Activated sludge	GB_GCA_013314775.1	d__Bacteria;p__Armatimonadota;c__UBA5377;o__UBA5377;f__JABUFB01;g__JABUFB01;s__JABUFB01 sp013314775
Activated sludge	GB_GCA_013314835.1	d__Bacteria;p__Firmicutes_B;c__Syntrophomonadia;o__Syntrophomonadales;f__Syntrophothermaceae;g__Syntrophothermus;s__Syntrophothermus lipocalidus
Activated sludge	GB_GCA_013316075.1	d__Bacteria;p__Bacteroidota;c__Bacteroidia;o__Bacteroidales;f__Tannerellaceae;g__Parabacteroides;s__Parabacteroides goldsteinii
Activated sludge	GB_GCA_013316495.1	d__Bacteria;p__Firmicutes_A;c__Clostridia;o__Oscillospirales;f__Ruminococcaceae;g__Angelakisella;s__Angelakisella sp013316495
Activated sludge	GB_GCA_013329085.1	d__Archaea;p__Methanobacteriota_B;c__Thermococci;o__Methanofastidiosales;f__Methanofastidiosaceae;g__Methanofastidiosum;s__Methanofastidiosum sp9950u
Activated sludge	GB_GCA_013329655.1	d__Archaea;p__Halobacteriota;c__Methanosarcinia;o__Methanosarcinales;f__Methanosarcinaceae;g__Methanosarcina;s__Methanosarcina acetivorans
Activated sludge	GB_GCA_013333595.2	d__Bacteria;p__Patescibacteria;c__Saccharimonadia;o__Saccharimonadales;f__UBA10027;g__SDRW01;s__SDRW01 sp013333595
Activated sludge	GB_GCA_013334325.1	d__Bacteria;p__Firmicutes;c__Bacilli;o__Erysipelotrichales;f__Erysipelotrichaceae;g__UBA2212;s__UBA2212 sp013334325
Activated sludge	GB_GCA_013334745.1	d__Bacteria;p__Actinobacteriota;c__Coriobacteriia;o__OPB41;f__JAAXUF01;g__JAAXWY01;s__JAAXWY01 sp013334745
Activated sludge	GB_GCA_013336095.1	d__Bacteria;p__Cyanobacteria;c__Cyanobacteriia;o__Cyanobacteriales;f__Nostocaceae;g__Dolichospermum;s__Dolichospermum flosaquae
Activated sludge	GB_GCA_013336225.1	d__Bacteria;p__Patescibacteria;c__Paceibacteria;o__Moranbacterales;f__GWC2-37-73;g__UBA12068;s__UBA12068 sp013336225
Activated sludge	GB_GCA_013347225.1	d__Bacteria;p__Proteobacteria;c__Gammaproteobacteria;o__Burkholderiales;f__Rhodocyclaceae;g__Accumulibacter;s__Accumulibacter sp005524045
Activated sludge	GB_GCA_013348845.1	d__Bacteria;p__Bacteroidota;c__Ignavibacteria;o__SJA-28;f__B-1AR;g__Ch128a;s__Ch128a sp013348845
Activated sludge	GB_GCA_013359265.1	d__Bacteria;p__Hydrogenedentota;c__Hydrogenedentia;o__Hydrogenedentiales;f__SLHB01;g__JABWCD01;s__JABWCD01 sp013359265
Activated sludge	GB_GCA_013359315.1	d__Bacteria;p__Spirochaetota;c__Leptospirae;o__Leptospirales;f__Leptospiraceae;g__JABWCC01;s__JABWCC01 sp013359315
Activated sludge	GB_GCA_013360195.1	d__Bacteria;p__AABM5-125-24;c__RPQS01;o__RPQS01;f__RPQS01;g__JABWCQ01;s__JABWCQ01 sp013360195
Activated sludge	GB_GCA_013360215.1	d__Bacteria;p__CLD3;c__CLD3;o__SB21;f__SB21;g__JABWCP01;s__JABWCP01 sp013360215
Activated sludge	GB_GCA_013360365.1	d__Bacteria;p__OLB16;c__OLB16;o__OLB16;f__OLB16;g__OLB16;s__OLB16 sp001567115
Activated sludge	GB_GCA_013361075.1	d__Bacteria;p__Bacteroidota;c__Bacteroidia;o__Chitinophagales;f__Saprospiraceae;g__JABWAJ01;s__JABWAJ01 sp013361075
Activated sludge	GB_GCA_013363835.1	d__Bacteria;p__Proteobacteria;c__Gammaproteobacteria;o__Burkholderiales;f__Rhodocyclaceae;g__Azonexus;s__Azonexus sp013363835
Activated sludge	GB_GCA_013368515.1	d__Bacteria;p__Patescibacteria;c__JAEDAM01;o__BD1-5;f__UBA6164;g__GN02-872;s__GN02-872 sp013368515
Activated sludge	GB_GCA_013372845.1	d__Bacteria;p__Verrucomicrobiota;c__Verrucomicrobiae;o__Chthoniobacterales;f__UBA10450;g__Udaeobacter;s__Udaeobacter sp013372845
Activated sludge	GB_GCA_013375475.1	d__Archaea;p__Asgardarchaeota;c__Lokiarchaeia;o__CR-4;f__SOKP01;g__SOKP01;s__SOKP01 sp013375475
Activated sludge	GB_GCA_013377015.1	d__Bacteria;p__Proteobacteria;c__Alphaproteobacteria;o__Rhizobiales;f__Xanthobacteraceae;g__Rhodopseudomonas;s__Rhodopseudomonas sp013377015
Activated sludge	GB_GCA_013377075.1	d__Bacteria;p__Desulfobacterota;c__Desulfuromonadia;o__Geobacterales;f__Geobacteraceae;g__VEOV01;s__VEOV01 sp013377075
Activated sludge	GB_GCA_013387205.1	d__Bacteria;p__Patescibacteria;c__Doudnabacteria;o__UBA920;f__UBA920;g__AMAZON01;s__AMAZON01 sp013387205
Activated sludge	GB_GCA_013390605.1	d__Bacteria;p__Bacteroidota;c__Bacteroidia;o__Bacteroidales;f__Cfx3-03;g__Cfx3-03;s__Cfx3-03 sp013390605
Activated sludge	GB_GCA_013390615.1	d__Bacteria;p__Acidobacteriota;c__Holophagae;o__Holophagales;f__Holophagaceae;g__Geothrix;s__Geothrix sp013390615
Activated sludge	GB_GCA_013390945.1	d__Bacteria;p__Chloroflexota;c__Chloroflexia;o__54-19;f__54-19;g__L227-5C;s__L227-5C sp013390945
Activated sludge	GB_GCA_013391475.1	d__Bacteria;p__Verrucomicrobiota;c__Verrucomicrobiae;o__Verrucomicrobiales;f__Akkermansiaceae;g__UBA985;s__UBA985 sp013391475
Activated sludge	GB_GCA_013403005.1	d__Archaea;p__Methanobacteriota;c__Methanobacteria;o__Methanobacteriales;f__Methanobacteriaceae;g__Methanobacterium;s__Methanobacterium sp013403005
Activated sludge	GB_GCA_013414665.1	d__Bacteria;p__Bacteroidota;c__Bacteroidia;o__Cytophagales;f__Cyclobacteriaceae;g__ELB16-189;s__ELB16-189 sp013414665
Activated sludge	GB_GCA_013414705.1	d__Bacteria;p__Proteobacteria;c__Alphaproteobacteria;o__Rhodospirillales;f__UXAT02;g__SSA4;s__SSA4 sp013414705
Activated sludge	GB_GCA_013415865.1	d__Archaea;p__Thermoplasmatota;c__Thermoplasmata;o__Methanomassiliicoccales;f__UBA472;g__MVRC01;s__MVRC01 sp013415865
Activated sludge	GB_GCA_013416405.1	d__Bacteria;p__Proteobacteria;c__Gammaproteobacteria;o__Burkholderiales;f__Burkholderiaceae;g__Pusillimonas_C;s__Pusillimonas_C sp013416405
Activated sludge	GB_GCA_013416485.1	d__Bacteria;p__Proteobacteria;c__Gammaproteobacteria;o__Burkholderiales;f__Burkholderiaceae;g__Candidimonas_A;s__Candidimonas_A sp013416485
Activated sludge	GB_GCA_013423955.1	d__Bacteria;p__Proteobacteria;c__Gammaproteobacteria;o__Burkholderiales;f__Burkholderiaceae;g__Ottowia;s__Ottowia beijingensis
Activated sludge	GB_GCA_013426795.1	d__Bacteria;p__Desulfobacterota;c__Desulfobulbia;o__Desulfobulbales;f__Desulfocapsaceae;g__UBA2270;s__UBA2270 sp013426795
Activated sludge	GB_GCA_013426815.1	d__Bacteria;p__Bacteroidota;c__Bacteroidia;o__Bacteroidales;f__Paludibacteraceae;g__Paludibacter;s__Paludibacter sp013426815
Activated sludge	GB_GCA_013693755.1	d__Bacteria;p__Proteobacteria;c__Gammaproteobacteria;o__Burkholderiales;f__Burkholderiaceae;g__Tibeticola;s__Tibeticola sp013693755
Activated sludge	GB_GCA_013693795.1	d__Bacteria;p__Chloroflexota;c__Anaerolineae;o__SSC4;f__SSC4;g__SSC4;s__SSC4 sp013693795
Activated sludge	GB_GCA_013693815.1	d__Bacteria;p__Actinobacteriota;c__Actinomycetia;o__Propionibacteriales;f__Nocardioidaceae;g__SSC3;s__SSC3 sp013693815
Activated sludge	GB_GCA_013693875.1	d__Bacteria;p__Proteobacteria;c__Alphaproteobacteria;o__Rhodobacterales;f__Rhodobacteraceae;g__SSD5;s__SSD5 sp013693875
Activated sludge	GB_GCA_013693915.1	d__Bacteria;p__Proteobacteria;c__Gammaproteobacteria;o__Burkholderiales;f__Rhodocyclaceae;g__Azonexus;s__Azonexus sp013693915
Activated sludge	GB_GCA_013693955.1	d__Bacteria;p__Proteobacteria;c__Gammaproteobacteria;o__Thiotrichales;f__Thiotrichaceae;g__Thiothrix;s__Thiothrix singaporensis
Activated sludge	GB_GCA_013696305.1	d__Bacteria;p__Nitrospirota;c__Nitrospiria;o__Nitrospirales;f__Nitrospiraceae;g__Nitrospira_A;s__Nitrospira_A sp013696305
Activated sludge	GB_GCA_013697705.1	d__Bacteria;p__Proteobacteria;c__Gammaproteobacteria;o__UBA6002;f__UBA6002;g__UBA6002;s__UBA6002 sp013697705
Activated sludge	GB_GCA_013791775.1	d__Bacteria;p__Proteobacteria;c__Alphaproteobacteria;o__Caulobacterales;f__Hyphomonadaceae;g__Hyphomonas;s__Hyphomonas sp013791775
Activated sludge	GB_GCA_013812655.1	d__Bacteria;p__Myxococcota;c__Polyangia;o__Haliangiales;f__Haliangiaceae;g__JABFXX01;s__JABFXX01 sp013812655
Activated sludge	GB_GCA_013815355.1	d__Bacteria;p__Actinobacteriota;c__Thermoleophilia;o__Solirubrobacterales;f__Solirubrobacteraceae;g__Palsa-744;s__Palsa-744 sp013815355
Activated sludge	GB_GCA_013815505.1	d__Bacteria;p__Actinobacteriota;c__Acidimicrobiia;o__Acidimicrobiales;f__Ilumatobacteraceae;g__JACDHN01;s__JACDHN01 sp013815505
Activated sludge	GB_GCA_013816225.1	d__Bacteria;p__Armatimonadota;c__Fimbriimonadia;o__Fimbriimonadales;f__ATM1;g__JACDEQ01;s__JACDEQ01 sp013816225
Activated sludge	GB_GCA_013816245.1	d__Bacteria;p__Actinobacteriota;c__Thermoleophilia;o__Gaiellales;f__Gaiellaceae;g__3-1-20CM-4-69-9;s__3-1-20CM-4-69-9 sp013816245
Activated sludge	GB_GCA_013816265.1	d__Bacteria;p__Chlamydiota;c__Chlamydiia;o__Chlamydiales;f__Parachlamydiaceae;g__JACDES01;s__JACDES01 sp013816265
Activated sludge	GB_GCA_013816445.1	d__Bacteria;p__Patescibacteria;c__Saccharimonadia;o__CAILAD01;f__CAILAD01;g__CAILAD01;s__CAILAD01 sp013816445
Activated sludge	GB_GCA_013816615.1	d__Bacteria;p__Bacteroidota;c__Bacteroidia;o__AKYH767;f__B-17BO;g__UBA2475;s__UBA2475 sp013816615
Activated sludge	GB_GCA_013816965.1	d__Bacteria;p__Acidobacteriota;c__Blastocatellia;o__Pyrinomonadales;f__Pyrinomonadaceae;g__GCA-002050365;s__GCA-002050365 sp002050455
Activated sludge	GB_GCA_013817065.1	d__Bacteria;p__Acidobacteriota;c__Vicinamibacteria;o__Vicinamibacterales;f__2-12-FULL-66-21;g__JACDCA01;s__JACDCA01 sp013817065
Activated sludge	GB_GCA_013817135.1	d__Bacteria;p__Nitrospirota;c__Nitrospiria;o__Nitrospirales;f__UBA8639;g__UBA8639;s__UBA8639 sp013817135
Activated sludge	GB_GCA_013817245.1	d__Bacteria;p__Proteobacteria;c__Gammaproteobacteria;o__HTCC5015;f__HTCC5015;g__JACDDA01;s__JACDDA01 sp013817245
Activated sludge	GB_GCA_013817345.1	d__Bacteria;p__Proteobacteria;c__Gammaproteobacteria;o__Burkholderiales;f__Burkholderiaceae;g__Methylibium;s__Methylibium sp013817345
Activated sludge	GB_GCA_013820855.1	d__Bacteria;p__Gemmatimonadota;c__Gemmatimonadetes;o__Gemmatimonadales;f__GWC2-71-9;g__JACDDX01;s__JACDDX01 sp013820855
Activated sludge	GB_GCA_013821245.1	d__Archaea;p__Thermoproteota;c__Nitrososphaeria;o__Nitrososphaerales;f__Nitrososphaeraceae;g__Nitrosocosmicus;s__Nitrosocosmicus sp013821245
Activated sludge	GB_GCA_013821315.1	d__Bacteria;p__Dependentiae;c__Babeliae;o__Babeliales;f__Babeliaceae;g__JACDHA01;s__JACDHA01 sp013821315
Activated sludge	GB_GCA_013822035.1	d__Bacteria;p__Gemmatimonadota;c__Gemmatimonadetes;o__Gemmatimonadales;f__Gemmatimonadaceae;g__Gemmatimonas;s__Gemmatimonas sp002483225
Activated sludge	GB_GCA_013822245.1	d__Bacteria;p__Acidobacteriota;c__Acidobacteriae;o__Bryobacterales;f__Bryobacteraceae;g__PNKE01;s__PNKE01 sp013822245
Activated sludge	GB_GCA_013822345.1	d__Bacteria;p__Planctomycetota;c__Planctomycetia;o__Gemmatales;f__Gemmataceae;g__Gemmata;s__Gemmata sp013822345
Activated sludge	GB_GCA_013822395.1	d__Bacteria;p__Chloroflexota;c__Limnocylindria;o__Limnocylindrales;f__CSP1-4;g__UBA5189;s__UBA5189 sp013822395
Activated sludge	GB_GCA_013822725.1	d__Bacteria;p__Planctomycetota;c__Planctomycetia;o__Pirellulales;f__Lacipirellulaceae;g__Lacipirellula;s__Lacipirellula sp013822725
Activated sludge	GB_GCA_013822735.1	d__Bacteria;p__Planctomycetota;c__Planctomycetia;o__Pirellulales;f__PNKZ01;g__PNKZ01;s__PNKZ01 sp013822735
Activated sludge	GB_GCA_013823135.1	d__Bacteria;p__Planctomycetota;c__Planctomycetia;o__Gemmatales;f__Gemmataceae;g__Gemmata;s__Gemmata sp013823135
Activated sludge	GB_GCA_013824385.1	d__Bacteria;p__Chloroflexota;c__Anaerolineae;o__Anaerolineales;f__Anaerolineaceae;g__UBA6107;s__UBA6107 sp013824385
Activated sludge	GB_GCA_013824685.1	d__Bacteria;p__Caldisericota;c__Caldisericia;o__Cryosericales;f__Cryosericaceae;g__Cryosericum;s__Cryosericum sp013824685
Activated sludge	GB_GCA_013824755.1	d__Bacteria;p__Krumholzibacteriota;c__Krumholzibacteria;o__LZORAL124-64-63;f__LZORAL124-64-63;g__PNOJ01;s__PNOJ01 sp013824755
Activated sludge	GB_GCA_013911755.1	d__Bacteria;p__Proteobacteria;c__Alphaproteobacteria;o__Sphingomonadales;f__Sphingomonadaceae;g__Sphingosinicella;s__Sphingosinicella sp013911755
Activated sludge	GB_GCA_014049385.1	d__Bacteria;p__Firmicutes;c__Bacilli;o__Lactobacillales;f__Aerococcaceae;g__Facklamia_A;s__Facklamia_A sp014049385
Activated sludge	GB_GCA_014132615.1	d__Bacteria;p__Proteobacteria;c__Gammaproteobacteria;o__DSM-16500;f__DSM-16500;g__BMAH01;s__BMAH01 sp014132615
Activated sludge	GB_GCA_014155705.1	d__Bacteria;p__Chloroflexota;c__Anaerolineae;o__JAAEKA01;f__JAAEKA01;g__JAAEKA01;s__JAAEKA01 sp014155705
Activated sludge	GB_GCA_014190115.1	d__Bacteria;p__Actinobacteriota;c__Actinomycetia;o__Nanopelagicales;f__Nanopelagicaceae;g__Planktophila;s__Planktophila sp003569265
Activated sludge	GB_GCA_014190575.1	d__Bacteria;p__Bacteroidota;c__Bacteroidia;o__Chitinophagales;f__UBA10324;g__UBA10324;s__UBA10324 sp014190575
Activated sludge	GB_GCA_014191035.1	d__Bacteria;p__Patescibacteria;c__Saccharimonadia;o__CAILAD01;f__BJGX01;g__BJGX01;s__BJGX01 sp014191035
Activated sludge	GB_GCA_014192315.1	d__Bacteria;p__Planctomycetota;c__Planctomycetia;o__Planctomycetales;f__Planctomycetaceae;g__SXXK01;s__SXXK01 sp005791255
Activated sludge	GB_GCA_014192545.1	d__Bacteria;p__Planctomycetota;c__Phycisphaerae;o__Phycisphaerales;f__UBA1924;g__BJHL01;s__BJHL01 sp014192545
Activated sludge	GB_GCA_014192625.1	d__Bacteria;p__Planctomycetota;c__UBA1135;o__UBA2386;f__UBA2386;g__BJHM01;s__BJHM01 sp014192625
Activated sludge	GB_GCA_014237545.1	d__Bacteria;p__Chloroflexota;c__Anaerolineae;o__Promineofilales;f__Promineofilaceae;g__Promineofilum;s__Promineofilum sp014237545
Activated sludge	GB_GCA_014237695.1	d__Bacteria;p__Firmicutes_A;c__Clostridia;o__Oscillospirales;f__Oscillospiraceae;g__Pelethomonas;s__Pelethomonas sp014237695
Activated sludge	GB_GCA_014238415.1	d__Bacteria;p__Planctomycetota;c__UBA1135;o__UBA1135;f__GCA-002686595;g__GCA-2686945;s__GCA-2686945 sp014238415
Activated sludge	GB_GCA_014306095.1	d__Bacteria;p__Firmicutes_A;c__Clostridia;o__Peptostreptococcales;f__Anaerovoracaceae;g__Copromorpha;s__Copromorpha sp900549125
Activated sludge	GB_GCA_014323865.1	d__Bacteria;p__Proteobacteria;c__Alphaproteobacteria;o__SP197;f__SP197;g__SP197;s__SP197 sp014323865
Activated sludge	GB_GCA_014337175.1	d__Bacteria;p__Firmicutes_A;c__Clostridia;o__Lachnospirales;f__Lachnospiraceae;g__Acetatifactor;s__Acetatifactor intestinalis
Activated sludge	GB_GCA_014338045.1	d__Bacteria;p__KSB1;c__UBA2214;o__DRLW01;f__QEVD01;g__QEVD01;s__QEVD01 sp003576975
Activated sludge	GB_GCA_014338175.1	d__Bacteria;p__Proteobacteria;c__Gammaproteobacteria;o__Burkholderiales;f__Burkholderiaceae;g__SCN-69-89;s__SCN-69-89 sp003577305
Activated sludge	GB_GCA_014338185.1	d__Bacteria;p__Proteobacteria;c__Gammaproteobacteria;o__Xanthomonadales;f__Rhodanobacteraceae;g__Dokdonella_A;s__Dokdonella_A sp014338185
Activated sludge	GB_GCA_014359685.1	d__Bacteria;p__Proteobacteria;c__Alphaproteobacteria;o__Sphingomonadales;f__Sphingomonadaceae;g__Croceibacterium;s__Croceibacterium sp014359685
Activated sludge	GB_GCA_014359965.1	d__Bacteria;p__Acidobacteriota;c__Aminicenantia;o__Aminicenantales;f__Saccharicenantaceae;g__Saccharicenans;s__Saccharicenans sp014359965
Activated sludge	GB_GCA_014360015.1	d__Bacteria;p__Acidobacteriota;c__Aminicenantia;o__Aminicenantales;f__Saccharicenantaceae;g__Saccharicenans;s__Saccharicenans sp014360015
Activated sludge	GB_GCA_014361205.1	d__Archaea;p__Halobacteriota;c__Methanosarcinia;o__Methanosarcinales;f__Methanosarcinaceae;g__Methanomethylovorans;s__Methanomethylovorans sp014361205
Activated sludge	GB_GCA_014377245.1	d__Bacteria;p__Patescibacteria;c__JAEDAM01;o__BD1-5;f__UBA2023;g__JABFSX01;s__JABFSX01 sp014377245
Activated sludge	GB_GCA_014377385.1	d__Bacteria;p__Bacteroidota;c__Bacteroidia;o__Chitinophagales;f__Chitinophagaceae;g__Ferruginibacter;s__Ferruginibacter sp014377385
Activated sludge	GB_GCA_014378965.1	d__Bacteria;p__Patescibacteria;c__Paceibacteria;o__UBA9983_A;f__CAIZLB01;g__CAIZLB01;s__CAIZLB01 sp014378965
Activated sludge	GB_GCA_014379105.1	d__Bacteria;p__Planctomycetota;c__Phycisphaerae;o__Tepidisphaerales;f__Tepidisphaeraceae;g__JACMML01;s__JACMML01 sp014379105
Activated sludge	GB_GCA_014379635.1	d__Bacteria;p__Patescibacteria;c__Saccharimonadia;o__Saccharimonadales;f__UBA1547;g__UBA1547;s__UBA1547 sp014379635
Activated sludge	GB_GCA_014379905.1	d__Bacteria;p__Bacteroidota;c__Bacteroidia;o__Chitinophagales;f__Chitinophagaceae;g__Ferruginibacter;s__Ferruginibacter sp014379905
Activated sludge	GB_GCA_014381745.1	d__Bacteria;p__Actinobacteriota;c__Acidimicrobiia;o__Acidimicrobiales;f__MedAcidi-G1;g__UBA3125;s__UBA3125 sp014381745
Activated sludge	GB_GCA_014384785.1	d__Bacteria;p__Firmicutes_A;c__Clostridia;o__UBA1381;f__UBA9506;g__UBA9506;s__UBA9506 sp003506415
Activated sludge	GB_GCA_014384805.1	d__Bacteria;p__Firmicutes_A;c__Clostridia;o__Christensenellales;f__Christensenellaceae;g__NSJ-63;s__NSJ-63 sp014384805
Activated sludge	GB_GCA_014384925.2	d__Bacteria;p__Firmicutes_A;c__Clostridia;o__Lachnospirales;f__Lachnospiraceae;g__CAG-95;s__CAG-95 sp900066375
Activated sludge	GB_GCA_014384995.1	d__Bacteria;p__Firmicutes_A;c__Clostridia;o__Lachnospirales;f__Cellulosilyticaceae;g__Niameybacter;s__Niameybacter stercoravium
Activated sludge	GB_GCA_014385005.1	d__Bacteria;p__Firmicutes_A;c__Clostridia;o__Lachnospirales;f__Lachnospiraceae;g__Marvinbryantia;s__Marvinbryantia sp014385005
Activated sludge	GB_GCA_014444615.1	d__Bacteria;p__Proteobacteria;c__Alphaproteobacteria;o__CACIAM-22H2;f__CACIAM-22H2;g__Tagaea;s__Tagaea sp014444615
Activated sludge	GB_GCA_014465905.1	d__Bacteria;p__Firmicutes_A;c__Clostridia;o__Oscillospirales;f__Acutalibacteraceae;g__Eubacterium_R;s__Eubacterium_R sp900539775
Activated sludge	GB_GCA_014465915.1	d__Bacteria;p__Firmicutes_A;c__Clostridia;o__Oscillospirales;f__Acutalibacteraceae;g__Eubacterium_R;s__Eubacterium_R faecale
Activated sludge	GB_GCA_014529675.1	d__Bacteria;p__Verrucomicrobiota;c__Verrucomicrobiae;o__Opitutales;f__UBA2995;g__UBA2995;s__UBA2995 sp014529675
Activated sludge	GB_GCA_014530585.1	d__Bacteria;p__Actinobacteriota;c__Actinomycetia;o__Mycobacteriales;f__Mycobacteriaceae;g__Gordonia;s__Gordonia pseudoamarae
Activated sludge	GB_GCA_014584295.1	d__Bacteria;p__Verrucomicrobiota;c__Verrucomicrobiae;o__Opitutales;f__Opitutaceae;g__UBA6669;s__UBA6669 sp014584295
Activated sludge	GB_GCA_014584305.1	d__Bacteria;p__Planctomycetota;c__Planctomycetia;o__Pirellulales;f__Pirellulaceae;g__BJ22;s__BJ22 sp014584305
Activated sludge	GB_GCA_014584315.1	d__Bacteria;p__Planctomycetota;c__Phycisphaerae;o__Phycisphaerales;f__UBA1924;g__CAADGN01;s__CAADGN01 sp014584315
Activated sludge	GB_GCA_014584395.1	d__Bacteria;p__Planctomycetota;c__Planctomycetia;o__Gemmatales;f__HRBIN36;g__BJ17;s__BJ17 sp014584395
Activated sludge	GB_GCA_014584405.1	d__Bacteria;p__Desulfobacterota_B;c__Binatia;o__UTPRO1;f__UTPRO1;g__UTPRO1;s__UTPRO1 sp002050235
Activated sludge	GB_GCA_014584575.1	d__Bacteria;p__Chloroflexota;c__Anaerolineae;o__Promineofilales;f__Promineofilaceae;g__CAADGU01;s__CAADGU01 sp014584575
Activated sludge	GB_GCA_014584695.1	d__Bacteria;p__Acidobacteriota;c__Thermoanaerobaculia;o__UBA5704;f__UBA5704;g__JACTMI01;s__JACTMI01 sp014584695
Activated sludge	GB_GCA_014584705.1	d__Bacteria;p__Acidobacteriota;c__Acidobacteriae;o__Bryobacterales;f__Bryobacteraceae;g__JACTMJ01;s__JACTMJ01 sp014584705
Activated sludge	GB_GCA_014610835.1	d__Bacteria;p__Firmicutes;c__Bacilli;o__Erysipelotrichales;f__Erysipelotrichaceae;g__Bulleidia;s__Bulleidia sp900539965
Activated sludge	GB_GCA_014623385.1	d__Bacteria;p__Proteobacteria;c__Alphaproteobacteria;o__Rhodobacterales;f__Rhodobacteraceae;g__JACOMT01;s__JACOMT01 sp014623385
Activated sludge	GB_GCA_014654815.1	d__Bacteria;p__Cyanobacteria;c__Cyanobacteriia;o__Cyanobacteriales;f__Nostocaceae;g__Dolichospermum;s__Dolichospermum flosaquae
Activated sludge	GB_GCA_014762635.1	d__Bacteria;p__Proteobacteria;c__Alphaproteobacteria;o__Rhodobacterales;f__Rhodobacteraceae;g__JABURR01;s__JABURR01 sp014762635
Activated sludge	GB_GCA_014763445.1	d__Bacteria;p__Proteobacteria;c__Gammaproteobacteria;o__Thiomicrospirales;f__Thiomicrospiraceae;g__Thiomicrorhabdus;s__Thiomicrorhabdus sp014763835
Activated sludge	GB_GCA_014763675.1	d__Bacteria;p__Proteobacteria;c__Alphaproteobacteria;o__Sphingomonadales;f__Sphingomonadaceae;g__Rhizorhabdus;s__Rhizorhabdus sp004297635
Activated sludge	GB_GCA_014763725.1	d__Bacteria;p__Proteobacteria;c__Alphaproteobacteria;o__Rhodobacterales;f__Rhodobacteraceae;g__JACXUX01;s__JACXUX01 sp014763725
Activated sludge	GB_GCA_014764065.1	d__Bacteria;p__Campylobacterota;c__Campylobacteria;o__Campylobacterales;f__Sulfurimonadaceae;g__JACXUG01;s__JACXUG01 sp014764065
Activated sludge	GB_GCA_014773545.1	d__Bacteria;p__Proteobacteria;c__Gammaproteobacteria;o__Burkholderiales;f__Burkholderiaceae;g__Hydrogenophaga;s__Hydrogenophaga sp014773545
Activated sludge	GB_GCA_014799505.1	d__Bacteria;p__Firmicutes_A;c__Clostridia;o__Oscillospirales;f__Oscillospiraceae;g__Enterenecus;s__Enterenecus sp014799505
Activated sludge	GB_GCA_014799585.1	d__Bacteria;p__Firmicutes_A;c__Clostridia;o__Oscillospirales;f__Acutalibacteraceae;g__Eubacterium_R;s__Eubacterium_R sp014799585
Activated sludge	GB_GCA_014804785.1	d__Bacteria;p__Firmicutes_A;c__Clostridia;o__Lachnospirales;f__Lachnospiraceae;g__CAG-95;s__CAG-95 sp014804785
Activated sludge	GB_GCA_014837035.1	d__Bacteria;p__Bacteroidota;c__Bacteroidia;o__Flavobacteriales;f__Weeksellaceae;g__Kaistella;s__Kaistella sp014837035
Activated sludge	GB_GCA_014837105.1	d__Bacteria;p__Actinobacteriota;c__Actinomycetia;o__Actinomycetales;f__Actinomycetaceae;g__Oceanitalea;s__Oceanitalea sp014837105
Activated sludge	GB_GCA_014846195.1	d__Bacteria;p__Firmicutes;c__Bacilli;o__RF39;f__UBA660;g__Onthocola_B;s__Onthocola_B sp900551525
Activated sludge	GB_GCA_014859905.1	d__Bacteria;p__Proteobacteria;c__Gammaproteobacteria;o__Burkholderiales;f__Burkholderiaceae;g__Rubrivivax;s__Rubrivivax sp014859905
Activated sludge	GB_GCA_014860045.1	d__Bacteria;p__Proteobacteria;c__Alphaproteobacteria;o__Rhizobiales_A;f__Rhizobiaceae_A;g__Ochrobactrum;s__Ochrobactrum anthropi
Activated sludge	GB_GCA_014860575.1	d__Bacteria;p__Bacteroidota;c__Bacteroidia;o__Bacteroidales;f__JAAYJT01;g__JAAYJT01;s__JAAYJT01 sp014860575
Activated sludge	GB_GCA_014860585.1	d__Bacteria;p__Bacteroidota;c__Bacteroidia;o__Bacteroidales;f__4484-276;g__RZYY01;s__RZYY01 sp014860585
Activated sludge	GB_GCA_014860805.1	d__Bacteria;p__Chloroflexota;c__Anaerolineae;o__Anaerolineales;f__EnvOPS12;g__OLB14;s__OLB14 sp014860805
Activated sludge	GB_GCA_014865435.1	d__Bacteria;p__Firmicutes_A;c__Clostridia;o__Lachnospirales;f__Lachnospiraceae;g__Coprococcus;s__Coprococcus sp900066115
Activated sludge	GB_GCA_014865625.1	d__Bacteria;p__Firmicutes_A;c__Clostridia;o__Lachnospirales;f__Lachnospiraceae;g__Acetatifactor;s__Acetatifactor intestinalis
Activated sludge	GB_GCA_014869505.1	d__Bacteria;p__Firmicutes_A;c__Clostridia;o__Oscillospirales;f__Oscillospiraceae;g__ER4;s__ER4 sp900317525
Activated sludge	GB_GCA_014870035.1	d__Bacteria;p__Firmicutes_A;c__Clostridia;o__Oscillospirales;f__Acutalibacteraceae;g__Ruminococcus_E;s__Ruminococcus_E sp003526955
Activated sludge	GB_GCA_014870075.1	d__Bacteria;p__Firmicutes_A;c__Clostridia;o__Oscillospirales;f__Acutalibacteraceae;g__Ruminococcus_E;s__Ruminococcus_E bromii_B
Activated sludge	GB_GCA_014870435.1	d__Bacteria;p__Firmicutes;c__Bacilli;o__RF39;f__UBA660;g__CAG-533;s__CAG-533 sp000434495
Activated sludge	GB_GCA_014872635.1	d__Bacteria;p__Firmicutes_A;c__Clostridia;o__Oscillospirales;f__CAG-272;g__HGM12669;s__HGM12669 sp900761935
Activated sludge	GB_GCA_014873415.1	d__Bacteria;p__Proteobacteria;c__Alphaproteobacteria;o__Rhizobiales;f__Xanthobacteraceae;g__P52-10;s__P52-10 sp014873415
Activated sludge	GB_GCA_014879655.1	d__Bacteria;p__Proteobacteria;c__Gammaproteobacteria;o__Burkholderiales;f__Burkholderiaceae;g__JAABQG01;s__JAABQG01 sp014879655
Activated sludge	GB_GCA_014879675.1	d__Bacteria;p__Bacteroidota;c__Ignavibacteria;o__SJA-28;f__OLB5;g__OLB5;s__OLB5 sp014879675
Activated sludge	GB_GCA_014879775.1	d__Bacteria;p__Bacteroidota;c__Bacteroidia;o__Chitinophagales;f__Saprospiraceae;g__UBA2329;s__UBA2329 sp002344975
Activated sludge	GB_GCA_014879845.1	d__Bacteria;p__Verrucomicrobiota;c__Verrucomicrobiae;o__Opitutales;f__Opitutaceae;g__J108;s__J108 sp014879845
Activated sludge	GB_GCA_014896945.1	d__Bacteria;p__Proteobacteria;c__Alphaproteobacteria;o__UBA6184;f__UBA6184;g__UBA6184;s__UBA6184 sp014896945
Activated sludge	GB_GCA_015056105.1	d__Bacteria;p__Firmicutes_A;c__Clostridia;o__Christensenellales;f__CAG-138;g__UBA1685;s__UBA1685 sp015056105
Activated sludge	GB_GCA_015062715.1	d__Bacteria;p__Actinobacteriota;c__Coriobacteriia;o__Coriobacteriales;f__Atopobiaceae;g__SIG37;s__SIG37 sp015062715
Activated sludge	GB_GCA_015063035.1	d__Archaea;p__Methanobacteriota;c__Methanobacteria;o__Methanobacteriales;f__Methanobacteriaceae;g__Methanobrevibacter;s__Methanobrevibacter olleyae_A
Activated sludge	GB_GCA_015075005.1	d__Bacteria;p__Planctomycetota;c__Brocadiae;o__Brocadiales;f__Brocadiaceae;g__Brocadia;s__Brocadia sp015075005
Activated sludge	GB_GCA_015075165.1	d__Bacteria;p__Proteobacteria;c__Gammaproteobacteria;o__Burkholderiales;f__Burkholderiaceae;g__JAEUPI01;s__JAEUPI01 sp015075165
Activated sludge	GB_GCA_015075225.1	d__Bacteria;p__Proteobacteria;c__Gammaproteobacteria;o__Burkholderiales;f__Nitrosomonadaceae;g__Nitrosomonas;s__Nitrosomonas sp015075225
Activated sludge	GB_GCA_015075235.1	d__Bacteria;p__Acidobacteriota;c__Acidobacteriae;o__Bryobacterales;f__Bryobacteraceae;g__PNKE01;s__PNKE01 sp003487005
Activated sludge	GB_GCA_015075265.1	d__Bacteria;p__OLB16;c__OLB16;o__OLB16;f__OLB16;g__OLB16;s__OLB16 sp001567115
Activated sludge	GB_GCA_015075305.1	d__Bacteria;p__Verrucomicrobiota;c__Verrucomicrobiae;o__Opitutales;f__Opitutaceae;g__UBA6669;s__UBA6669 sp015075305
Activated sludge	GB_GCA_015075365.1	d__Bacteria;p__Verrucomicrobiota;c__Verrucomicrobiae;o__Verrucomicrobiales;f__Verrucomicrobiaceae;g__Prosthecobacter;s__Prosthecobacter sp015075365
Activated sludge	GB_GCA_015075425.1	d__Bacteria;p__Spirochaetota;c__Leptospirae;o__Leptospirales;f__H5-SPI1;g__H5-SPI1;s__H5-SPI1 sp015075425
Activated sludge	GB_GCA_015075445.1	d__Bacteria;p__Verrucomicrobiota;c__Verrucomicrobiae;o__Pedosphaerales;f__J093;g__DSVZ01;s__DSVZ01 sp015075445
Activated sludge	GB_GCA_015075505.1	d__Bacteria;p__Proteobacteria;c__Gammaproteobacteria;o__Burkholderiales;f__Rhodocyclaceae;g__Desulfobacillus;s__Desulfobacillus sp008933825
Activated sludge	GB_GCA_015075515.1	d__Bacteria;p__Planctomycetota;c__UBA8742;o__UBA2392;f__UBA2392;g__H3-PLA7;s__H3-PLA7 sp015075515
Activated sludge	GB_GCA_015075545.1	d__Bacteria;p__Proteobacteria;c__Gammaproteobacteria;o__Burkholderiales;f__Burkholderiaceae;g__JAEUPI01;s__JAEUPI01 sp008933545
Activated sludge	GB_GCA_015075555.1	d__Bacteria;p__Chloroflexota;c__Dehalococcoidia;o__Tepidiformales;f__Tepidiformaceae;g__UCB2;s__UCB2 sp015075555
Activated sludge	GB_GCA_015075585.1	d__Bacteria;p__Acidobacteriota;c__Blastocatellia;o__Pyrinomonadales;f__Pyrinomonadaceae;g__OLB17;s__OLB17 sp015075585
Activated sludge	GB_GCA_015075625.1	d__Bacteria;p__Chloroflexota;c__Anaerolineae;o__Aggregatilineales;f__UBA2796;g__UBA2796;s__UBA2796 sp002352035
Activated sludge	GB_GCA_015075645.1	d__Bacteria;p__Proteobacteria;c__Gammaproteobacteria;o__Burkholderiales;f__Casimicrobiaceae;g__VBCG01;s__VBCG01 sp015075645
Activated sludge	GB_GCA_015075725.1	d__Bacteria;p__Chloroflexota;c__Anaerolineae;o__Anaerolineales;f__EnvOPS12;g__OLB14;s__OLB14 sp008363285
Activated sludge	GB_GCA_015075745.1	d__Bacteria;p__Planctomycetota;c__Phycisphaerae;o__UBA1845;f__UTPLA1;g__UTPLA1;s__UTPLA1 sp002050205
Activated sludge	GB_GCA_015180985.1	d__Bacteria;p__Bacteroidota;c__Bacteroidia;o__Cytophagales;f__Cyclobacteriaceae;g__UBA2336;s__UBA2336 sp015180985
Activated sludge	GB_GCA_015206905.1	d__Bacteria;p__Cyanobacteria;c__Cyanobacteriia;o__Cyanobacteriales;f__Chroococcidiopsidaceae;g__Chroococcidiopsis;s__Chroococcidiopsis thermalis
Activated sludge	GB_GCA_015233135.1	d__Bacteria;p__UBA10199;c__UBA10199;o__DSSB01;f__JADFYH01;g__JADFYH01;s__JADFYH01 sp015233135
Activated sludge	GB_GCA_015243575.1	d__Bacteria;p__Firmicutes_A;c__Clostridia;o__Peptostreptococcales;f__Anaerovoracaceae;g__MT110;s__MT110 sp015243575
Activated sludge	GB_GCA_015257705.1	d__Bacteria;p__Patescibacteria;c__Saccharimonadia;o__Saccharimonadales;f__Nanosynbacteraceae;g__Nanosynbacter;s__Nanosynbacter sp015257705
Activated sludge	GB_GCA_015258095.1	d__Bacteria;p__Firmicutes_A;c__Clostridia;o__Lachnospirales;f__Lachnospiraceae;g__Oribacterium;s__Oribacterium sp015258095
Activated sludge	GB_GCA_015258345.1	d__Bacteria;p__Firmicutes_A;c__Clostridia;o__TANB77;f__CAG-508;g__CAG-793;s__CAG-793 sp013333035
Activated sludge	GB_GCA_015258715.1	d__Bacteria;p__Actinobacteriota;c__Coriobacteriia;o__Coriobacteriales;f__Atopobiaceae;g__Lancefieldella;s__Lancefieldella sp015258715
Activated sludge	GB_GCA_015259445.1	d__Bacteria;p__Actinobacteriota;c__Actinomycetia;o__Actinomycetales;f__Actinomycetaceae;g__Pauljensenia;s__Pauljensenia sp000278725
Activated sludge	GB_GCA_015261295.1	d__Bacteria;p__Bacteroidota;c__Bacteroidia;o__Bacteroidales;f__Bacteroidaceae;g__Prevotella;s__Prevotella salivae
Activated sludge	GB_GCA_015472025.1	d__Bacteria;p__Bacteroidota;c__Bacteroidia;o__Cytophagales;f__Cyclobacteriaceae;g__ELB16-189;s__ELB16-189 sp015472025
Activated sludge	GB_GCA_015478725.1	d__Bacteria;p__Chloroflexota;c__Limnocylindria;o__Limnocylindrales;f__CSP1-4;g__C-114;s__C-114 sp015478725
Activated sludge	GB_GCA_015487435.1	d__Bacteria;p__Campylobacterota;c__Campylobacteria;o__Campylobacterales;f__Sulfurimonadaceae;g__Sulfurimonas;s__Sulfurimonas sp015487435
Activated sludge	GB_GCA_015561015.1	d__Bacteria;p__Firmicutes_A;c__Clostridia;o__Oscillospirales;f__Ruminococcaceae;g__Ruminiclostridium_E;s__Ruminiclostridium_E siraeum
Activated sludge	GB_GCA_015655045.1	d__Bacteria;p__Patescibacteria;c__Saccharimonadia;o__Saccharimonadales;f__UBA1547;g__UBA1547;s__UBA1547 sp015655045
Activated sludge	GB_GCA_015655375.1	d__Bacteria;p__Actinobacteriota;c__Actinomycetia;o__Actinomycetales;f__Actinomycetaceae;g__Pauljensenia;s__Pauljensenia sp015655375
Activated sludge	GB_GCA_015655755.1	d__Bacteria;p__Firmicutes_A;c__Clostridia;o__Oscillospirales;f__Acutalibacteraceae;g__Eubacterium_R;s__Eubacterium_R sp900539325
Activated sludge	GB_GCA_015655915.1	d__Bacteria;p__Firmicutes_A;c__Clostridia;o__Oscillospirales;f__Acutalibacteraceae;g__Eubacterium_R;s__Eubacterium_R sp003526845
Activated sludge	GB_GCA_015657395.1	d__Bacteria;p__Spirochaetota;c__Spirochaetia;o__Treponematales;f__UBA8932;g__Rectinema;s__Rectinema sp015657395
Activated sludge	GB_GCA_015657405.1	d__Bacteria;p__Firmicutes_A;c__Clostridia;o__Oscillospirales;f__Acutalibacteraceae;g__Fimenecus;s__Fimenecus sp000432435
Activated sludge	GB_GCA_015657435.1	d__Bacteria;p__Synergistota;c__Synergistia;o__Synergistales;f__79-D21;g__79-D21;s__79-D21 sp015657435
Activated sludge	GB_GCA_015657475.1	d__Bacteria;p__Bacteroidota;c__Bacteroidia;o__Bacteroidales;f__UBA4417;g__UBA4417;s__UBA4417 sp015657475
Activated sludge	GB_GCA_015660785.1	d__Bacteria;p__Desulfobacterota_E;c__MBNT15;o__MBNT15;f__MBNT15;g__JAENIX01;s__JAENIX01 sp016844415
Activated sludge	GB_GCA_015661135.1	d__Bacteria;p__Chloroflexota;c__Limnocylindria;o__Limnocylindrales;f__CSP1-4;g__UBA5189;s__UBA5189 sp015661135
Activated sludge	GB_GCA_015664545.1	d__Bacteria;p__Cyanobacteria;c__Vampirovibrionia;o__Obscuribacterales;f__Obscuribacteraceae;g__QKMZ01;s__QKMZ01 sp012965515
Activated sludge	GB_GCA_015665185.1	d__Bacteria;p__Desulfobacterota;c__Desulfuromonadia;o__Geobacterales;f__Geobacteraceae;g__Geobacter;s__Geobacter anodireducens
Activated sludge	GB_GCA_015689575.1	d__Bacteria;p__Proteobacteria;c__Alphaproteobacteria;o__Rhodobacterales;f__Rhodobacteraceae;g__M30B80;s__M30B80 sp015693905
Activated sludge	GB_GCA_015709435.1	d__Bacteria;p__Proteobacteria;c__Gammaproteobacteria;o__Burkholderiales;f__Nitrosomonadaceae;g__Nitrosomonas;s__Nitrosomonas europaea
Activated sludge	GB_GCA_015709495.1	d__Bacteria;p__Armatimonadota;c__Fimbriimonadia;o__Fimbriimonadales;f__Fimbriimonadaceae;g__H1-ARM1;s__H1-ARM1 sp001567425
Activated sludge	GB_GCA_015709635.1	d__Bacteria;p__Proteobacteria;c__Gammaproteobacteria;o__Burkholderiales;f__Nitrosomonadaceae;g__Nitrosomonas;s__Nitrosomonas sp015709635
Activated sludge	GB_GCA_015709695.1	d__Bacteria;p__Proteobacteria;c__Gammaproteobacteria;o__GCA-2729495;f__GCA-2729495;g__QUBU01;s__QUBU01 sp015709695
Activated sludge	GB_GCA_016082275.1	d__Bacteria;p__Proteobacteria;c__Gammaproteobacteria;o__Burkholderiales;f__Burkholderiaceae;g__Variovorax;s__Variovorax sp016082275
Activated sludge	GB_GCA_016106315.1	d__Bacteria;p__Proteobacteria;c__Gammaproteobacteria;o__Burkholderiales;f__Nitrosomonadaceae;g__BJGV01;s__BJGV01 sp014190895
Activated sludge	GB_GCA_016124205.1	d__Bacteria;p__Proteobacteria;c__Alphaproteobacteria;o__Caulobacterales;f__Maricaulaceae;g__Hyphobacterium;s__Hyphobacterium sp016124205
Activated sludge	GB_GCA_016124455.1	d__Bacteria;p__Proteobacteria;c__Gammaproteobacteria;o__Burkholderiales;f__Gallionellaceae;g__RI-121;s__RI-121 sp016124455
Activated sludge	GB_GCA_016124805.1	d__Bacteria;p__Proteobacteria;c__Alphaproteobacteria;o__Parvibaculales;f__Parvibaculaceae;g__Parvibaculum;s__Parvibaculum sp016124805
Activated sludge	GB_GCA_016124845.1	d__Bacteria;p__Bacteroidota;c__Bacteroidia;o__Flavobacteriales;f__UBA10329;g__UBA10329;s__UBA10329 sp016124845
Activated sludge	GB_GCA_016124855.1	d__Bacteria;p__Chloroflexota;c__Anaerolineae;o__Aggregatilineales;f__A4b;g__CFX2;s__CFX2 sp016124855
Activated sludge	GB_GCA_016124935.1	d__Bacteria;p__Cyanobacteria;c__Vampirovibrionia;o__Obscuribacterales;f__Obscuribacteraceae;g__RI-106;s__RI-106 sp016124935
Activated sludge	GB_GCA_016125275.1	d__Bacteria;p__Acidobacteriota;c__Acidobacteriae;o__Bryobacterales;f__UBA6623;g__RI-231;s__RI-231 sp016125275
Activated sludge	GB_GCA_016125335.1	d__Bacteria;p__Actinobacteriota;c__Actinomycetia;o__Nanopelagicales;f__CAIYMF01;g__WLRQ01;s__WLRQ01 sp016125335
Activated sludge	GB_GCA_016132445.1	d__Bacteria;p__Proteobacteria;c__Gammaproteobacteria;o__Pseudomonadales;f__DSM-6294;g__UBA2009;s__UBA2009 sp016132445
Activated sludge	GB_GCA_016176685.1	d__Bacteria;p__Patescibacteria;c__Paceibacteria;o__UBA9983_A;f__SBAW01;g__GWA1-54-10;s__GWA1-54-10 sp016176685
Activated sludge	GB_GCA_016177515.1	d__Bacteria;p__Acidobacteriota;c__Mor1;o__Gp22-AA2;f__Gp22-AA2;g__Gp22-AA3;s__Gp22-AA3 sp016177515
Activated sludge	GB_GCA_016177705.1	d__Bacteria;p__Myxococcota;c__UBA727;o__UBA727;f__VGSZ01;g__JACOUT01;s__JACOUT01 sp016177705
Activated sludge	GB_GCA_016178305.1	d__Bacteria;p__Bacteroidota;c__Bacteroidia;o__Flavobacteriales;f__Crocinitomicaceae;g__CAIUKX01;s__CAIUKX01 sp016178305
Activated sludge	GB_GCA_016180765.1	d__Bacteria;p__Gemmatimonadota;c__Gemmatimonadetes;o__Gemmatimonadales;f__GWC2-71-9;g__JACPAP01;s__JACPAP01 sp016180765
Activated sludge	GB_GCA_016182385.1	d__Bacteria;p__Patescibacteria;c__Paceibacteria;o__Moranbacterales;f__UBA1568;g__UBA1568;s__UBA1568 sp016182385
Activated sludge	GB_GCA_016182605.1	d__Bacteria;p__Hydrogenedentota;c__Hydrogenedentia;o__Hydrogenedentiales;f__WGMK01;g__JACPGE01;s__JACPGE01 sp016182605
Activated sludge	GB_GCA_016182905.1	d__Bacteria;p__Elusimicrobiota;c__Elusimicrobia;o__UBA1565;f__UBA9628;g__GWA2-66-18;s__GWA2-66-18 sp016182905
Activated sludge	GB_GCA_016182915.1	d__Bacteria;p__Patescibacteria;c__Dojkabacteria;o__SC72;f__SC72;g__UBA2022;s__UBA2022 sp016182915
Activated sludge	GB_GCA_016183005.1	d__Bacteria;p__Dependentiae;c__Babeliae;o__Babeliales;f__Chromulinavoraceae;g__JACPFN01;s__JACPFN01 sp016183005
Activated sludge	GB_GCA_016185115.1	d__Bacteria;p__Proteobacteria;c__Gammaproteobacteria;o__Burkholderiales;f__Burkholderiaceae;g__Polaromonas;s__Polaromonas sp016185115
Activated sludge	GB_GCA_016185185.1	d__Bacteria;p__Bacteroidota;c__Bacteroidia;o__Chitinophagales;f__Chitinophagaceae;g__AWTP1-9;s__AWTP1-9 sp016185185
Activated sludge	GB_GCA_016185255.1	d__Bacteria;p__Proteobacteria;c__Alphaproteobacteria;o__UBA9655;f__UBA9655;g__JACPNY01;s__JACPNY01 sp016185255
Activated sludge	GB_GCA_016185345.1	d__Bacteria;p__Actinobacteriota;c__Thermoleophilia;o__Solirubrobacterales;f__JACPNS01;g__JACPNS01;s__JACPNS01 sp016185345
Activated sludge	GB_GCA_016185425.1	d__Bacteria;p__Acidobacteriota;c__Acidobacteriae;o__Bryobacterales;f__Bryobacteraceae;g__Ga0077553;s__Ga0077553 sp016185425
Activated sludge	GB_GCA_016186205.1	d__Bacteria;p__Patescibacteria;c__Gracilibacteria;o__UBA1369;f__UM-FILTER-53-11;g__JACPMA01;s__JACPMA01 sp016186205
Activated sludge	GB_GCA_016191205.1	d__Bacteria;p__Proteobacteria;c__Gammaproteobacteria;o__Pseudomonadales;f__Porticoccaceae;g__JAGPUQ01;s__JAGPUQ01 sp016191205
Activated sludge	GB_GCA_016191285.1	d__Bacteria;p__Proteobacteria;c__Gammaproteobacteria;o__Ga0077536;f__Ga0077536;g__CAIKBL01;s__CAIKBL01 sp016191285
Activated sludge	GB_GCA_016191345.1	d__Bacteria;p__Chloroflexota;c__Limnocylindria;o__Limnocylindrales;f__CSP1-4;g__UBA5189;s__UBA5189 sp016191345
Activated sludge	GB_GCA_016191435.1	d__Bacteria;p__Chloroflexota;c__Dehalococcoidia;o__Tepidiformales;f__Tepidiformaceae;g__JACPOQ01;s__JACPOQ01 sp016191435
Activated sludge	GB_GCA_016191685.1	d__Bacteria;p__Proteobacteria;c__Alphaproteobacteria;o__Reyranellales;f__Reyranellaceae;g__Reyranella;s__Reyranella sp016191685
Activated sludge	GB_GCA_016191785.1	d__Bacteria;p__Myxococcota;c__Polyangia;o__Polyangiales;f__Polyangiaceae;g__JADJKB01;s__JADJKB01 sp016191785
Activated sludge	GB_GCA_016191845.1	d__Bacteria;p__Chloroflexota;c__Anaerolineae;o__Anaerolineales;f__EnvOPS12;g__JACPVF01;s__JACPVF01 sp016191845
Activated sludge	GB_GCA_016192075.1	d__Bacteria;p__Bacteroidota;c__Bacteroidia;o__Flavobacteriales;f__Crocinitomicaceae;g__JADJGJ01;s__JADJGJ01 sp016192075
Activated sludge	GB_GCA_016194905.1	d__Bacteria;p__Proteobacteria;c__Gammaproteobacteria;o__Burkholderiales;f__SG8-40;g__JACQAP01;s__JACQAP01 sp016194905
Activated sludge	GB_GCA_016194975.1	d__Bacteria;p__Bacteroidota;c__Bacteroidia;o__AKYH767;f__Palsa-965;g__GCA-2737665;s__GCA-2737665 sp016194975
Activated sludge	GB_GCA_016194985.1	d__Bacteria;p__Bacteroidota;c__Bacteroidia;o__AKYH767;f__B-17BO;g__UBA4416;s__UBA4416 sp016194985
Activated sludge	GB_GCA_016195245.1	d__Bacteria;p__Proteobacteria;c__Alphaproteobacteria;o__Caulobacterales;f__TH1-2;g__Terricaulis;s__Terricaulis sp016195245
Activated sludge	GB_GCA_016195265.1	d__Bacteria;p__Acidobacteriota;c__Vicinamibacteria;o__Vicinamibacterales;f__UBA2999;g__Gp6-AA45;s__Gp6-AA45 sp016195265
Activated sludge	GB_GCA_016196035.1	d__Bacteria;p__Acidobacteriota;c__Blastocatellia;o__RBC074;f__RBC074;g__JACPYM01;s__JACPYM01 sp016196035
Activated sludge	GB_GCA_016196195.1	d__Bacteria;p__Patescibacteria;c__Saccharimonadia;o__Saccharimonadales;f__JACPYF01;g__JACPYF01;s__JACPYF01 sp016196195
Activated sludge	GB_GCA_016197155.1	d__Bacteria;p__Omnitrophota;c__Koll11;o__2-02-FULL-51-18;f__2-02-FULL-51-18;g__JACQQX01;s__JACQQX01 sp016197155
Activated sludge	GB_GCA_016197225.1	d__Bacteria;p__Chloroflexota;c__Anaerolineae;o__Anaerolineales;f__VGOW01;g__JACPWC01;s__JACPWC01 sp016197225
Activated sludge	GB_GCA_016200005.1	d__Bacteria;p__Verrucomicrobiota;c__Verrucomicrobiae;o__Pedosphaerales;f__PALSA-1396;g__PALSA-1396;s__PALSA-1396 sp016200005
Activated sludge	GB_GCA_016200145.1	d__Bacteria;p__Planctomycetota;c__Planctomycetia;o__Planctomycetales;f__UBA10511;g__JACQFH01;s__JACQFH01 sp016200145
Activated sludge	GB_GCA_016200225.1	d__Bacteria;p__Planctomycetota;c__UBA1135;o__UBA1135;f__JACQFD01;g__JACQFD01;s__JACQFD01 sp016200225
Activated sludge	GB_GCA_016201045.1	d__Bacteria;p__Proteobacteria;c__Alphaproteobacteria;o__Rhizobiales;f__Xanthobacteraceae;g__Afipia;s__Afipia sp016201045
Activated sludge	GB_GCA_016201085.1	d__Bacteria;p__Proteobacteria;c__Alphaproteobacteria;o__Rhizobiales;f__Xanthobacteraceae;g__Pseudolabrys;s__Pseudolabrys sp016201085
Activated sludge	GB_GCA_016201095.1	d__Bacteria;p__Proteobacteria;c__Alphaproteobacteria;o__Rhizobiales;f__Aestuariivirgaceae;g__Aestuariivirga;s__Aestuariivirga sp016185245
Activated sludge	GB_GCA_016201685.1	d__Bacteria;p__Patescibacteria;c__Gracilibacteria;o__Peribacterales;f__Peribacteraceae;g__JACOTD01;s__JACOTD01 sp016201685
Activated sludge	GB_GCA_016207805.1	d__Bacteria;p__Patescibacteria;c__Gracilibacteria;o__RBG-16-42-10;f__RBG-16-42-10;g__JACQZO01;s__JACQZO01 sp016207805
Activated sludge	GB_GCA_016208015.1	d__Bacteria;p__Proteobacteria;c__Gammaproteobacteria;o__Burkholderiales;f__Gallionellaceae;g__Sideroxydans;s__Sideroxydans sp016208015
Activated sludge	GB_GCA_016208405.1	d__Bacteria;p__Chloroflexota;c__Anaerolineae;o__Anaerolineales;f__EnvOPS12;g__UBA12294;s__UBA12294 sp016223135
Activated sludge	GB_GCA_016208495.1	d__Bacteria;p__Acidobacteriota;c__Blastocatellia;o__Chloracidobacteriales;f__Chloracidobacteriaceae;g__JACQXX01;s__JACQXX01 sp016208495
Activated sludge	GB_GCA_016212275.1	d__Bacteria;p__Nitrospinota;c__UBA7883;o__JACRGQ01;f__JACRGQ01;g__JACRGR01;s__JACRGR01 sp016212275
Activated sludge	GB_GCA_016212965.1	d__Bacteria;p__Myxococcota;c__Polyangia;o__Polyangiales;f__Polyangiaceae;g__JACRDA01;s__JACRDA01 sp016212965
Activated sludge	GB_GCA_016213105.1	d__Bacteria;p__Chloroflexota;c__Anaerolineae;o__Anaerolineales;f__EnvOPS12;g__JACPVF01;s__JACPVF01 sp016213105
Activated sludge	GB_GCA_016213505.1	d__Bacteria;p__Proteobacteria;c__Alphaproteobacteria;o__Rhizobiales;f__Devosiaceae;g__Devosia_A;s__Devosia_A nanyangense
Activated sludge	GB_GCA_016213595.1	d__Bacteria;p__Actinobacteriota;c__Actinomycetia;o__Propionibacteriales;f__Propionibacteriaceae;g__Fen-668;s__Fen-668 sp016213595
Activated sludge	GB_GCA_016213645.1	d__Bacteria;p__Actinobacteriota;c__Thermoleophilia;o__Solirubrobacterales;f__JACPNS01;g__JACPNS01;s__JACPNS01 sp016213645
Activated sludge	GB_GCA_016213665.1	d__Bacteria;p__Actinobacteriota;c__Acidimicrobiia;o__Acidimicrobiales;f__Ilumatobacteraceae;g__UBA668;s__UBA668 sp016213665
Activated sludge	GB_GCA_016213775.1	d__Bacteria;p__Acidobacteriota;c__Acidobacteriae;o__Bryobacterales;f__Bryobacteraceae;g__CADEFT01;s__CADEFT01 sp016213775
Activated sludge	GB_GCA_016213825.1	d__Bacteria;p__Firmicutes_A;c__Clostridia;o__Eubacteriales;f__Eubacteriaceae;g__Acetobacterium;s__Acetobacterium woodii_A
Activated sludge	GB_GCA_016214565.1	d__Bacteria;p__Patescibacteria;c__ABY1;o__UBA10025;f__JAHIVO01;g__JACROE01;s__JACROE01 sp016214565
Activated sludge	GB_GCA_016214885.1	d__Bacteria;p__Patescibacteria;c__Microgenomatia;o__UBA10105;f__UBA927;g__UBA927;s__UBA927 sp016214885
Activated sludge	GB_GCA_016214895.1	d__Bacteria;p__AABM5-125-24;c__RPQS01;o__RPQS01;f__RPQS01;g__JACRMR01;s__JACRMR01 sp016214895
Activated sludge	GB_GCA_016214925.1	d__Bacteria;p__Proteobacteria;c__Gammaproteobacteria;o__JAHJQQ01;f__JAHJQQ01;g__JAHJQQ01;s__JAHJQQ01 sp016214925
Activated sludge	GB_GCA_016214955.1	d__Bacteria;p__Myxococcota;c__Myxococcia;o__Myxococcales;f__Anaeromyxobacteraceae;g__JACRMN01;s__JACRMN01 sp016214955
Activated sludge	GB_GCA_016215085.1	d__Bacteria;p__Actinobacteriota;c__Thermoleophilia;o__Solirubrobacterales;f__Solirubrobacteraceae;g__Baekduia;s__Baekduia sp016215085
Activated sludge	GB_GCA_016215215.1	d__Bacteria;p__Acidobacteriota;c__Acidobacteriae;o__Bryobacterales;f__Bryobacteraceae;g__Paludibaculum;s__Paludibaculum sp016215215
Activated sludge	GB_GCA_016215625.1	d__Bacteria;p__Eisenbacteria;c__RBG-16-71-46;o__RBG-16-71-46;f__RBG-16-71-46;g__CAIXRL01;s__CAIXRL01 sp016215625
Activated sludge	GB_GCA_016217675.1	d__Bacteria;p__Nitrospirota;c__Thermodesulfovibrionia;o__Thermodesulfovibrionales;f__UBA6898;g__UBA6898;s__UBA6898 sp016217675
Activated sludge	GB_GCA_016218045.1	d__Bacteria;p__Bacteroidota;c__SZUA-365;o__SZUA-365;f__SZUA-365;g__JACRFB01;s__JACRFB01 sp016218045
Activated sludge	GB_GCA_016218085.1	d__Bacteria;p__Bacteroidota;c__Ignavibacteria;o__SJA-28;f__B-1AR;g__FEN-1279;s__FEN-1279 sp016218085
Activated sludge	GB_GCA_016218305.1	d__Bacteria;p__Gemmatimonadota;c__Gemmatimonadetes;o__Gemmatimonadales;f__Gemmatimonadaceae;g__PNKL01;s__PNKL01 sp016218305
Activated sludge	GB_GCA_016219345.1	d__Bacteria;p__Patescibacteria;c__Saccharimonadia;o__Saccharimonadales;f__2-12-FULL-41-12;g__JACRNE01;s__JACRNE01 sp016219345
Activated sludge	GB_GCA_016219425.1	d__Bacteria;p__Proteobacteria;c__Gammaproteobacteria;o__Burkholderiales;f__Thiobacillaceae;g__PFJX01;s__PFJX01 sp016219425
Activated sludge	GB_GCA_016219985.1	d__Bacteria;p__Bacteroidota;c__Bacteroidia;o__Chitinophagales;f__Chitinophagaceae;g__JJ008;s__JJ008 sp016219985
Activated sludge	GB_GCA_016222805.1	d__Bacteria;p__Verrucomicrobiota;c__Verrucomicrobiae;o__Opitutales;f__Opitutaceae;g__ER46;s__ER46 sp016222805
Activated sludge	GB_GCA_016222945.1	d__Archaea;p__Methanobacteriota;c__Methanobacteria;o__Methanobacteriales;f__Methanobacteriaceae;g__Methanobacterium_D;s__Methanobacterium_D sp016222945
Activated sludge	GB_GCA_016223045.1	d__Bacteria;p__Eisenbacteria;c__RBG-16-71-46;o__RBG-16-71-46;f__RBG-16-71-46;g__JACRPT01;s__JACRPT01 sp016223045
Activated sludge	GB_GCA_016223145.1	d__Bacteria;p__Armatimonadota;c__Fimbriimonadia;o__Fimbriimonadales;f__Fimbriimonadaceae;g__H1-ARM1;s__H1-ARM1 sp016223145
Activated sludge	GB_GCA_016234445.1	d__Bacteria;p__Chloroflexota;c__Dehalococcoidia;o__Tepidiformales;f__Tepidiformaceae;g__JACRBT01;s__JACRBT01 sp016234445
Activated sludge	GB_GCA_016234485.1	d__Bacteria;p__Chloroflexota;c__Anaerolineae;o__Anaerolineales;f__EnvOPS12;g__UBA7227;s__UBA7227 sp016234485
Activated sludge	GB_GCA_016234975.1	d__Archaea;p__Thermoproteota;c__Nitrososphaeria;o__Nitrososphaerales;f__Nitrosopumilaceae;g__Nitrosarchaeum;s__Nitrosarchaeum sp016234975
Activated sludge	GB_GCA_016235025.1	d__Bacteria;p__Proteobacteria;c__Gammaproteobacteria;o__Burkholderiales;f__Rhodocyclaceae;g__Rugosibacter;s__Rugosibacter sp016235025
Activated sludge	GB_GCA_016235125.1	d__Bacteria;p__Bacteroidota;c__Bacteroidia;o__Chitinophagales;f__Chitinophagaceae;g__JJ008;s__JJ008 sp016235125
Activated sludge	GB_GCA_016235455.1	d__Bacteria;p__Armatimonadota;c__UBA10988;o__UBA10988;f__UBA10988;g__UBA10988;s__UBA10988 sp016235455
Activated sludge	GB_GCA_016280625.1	d__Bacteria;p__Bacteroidota;c__Bacteroidia;o__Bacteroidales;f__Bacteroidaceae;g__Prevotella;s__Prevotella sp017478025
Activated sludge	GB_GCA_016282505.1	d__Bacteria;p__Bacteroidota;c__Bacteroidia;o__Bacteroidales;f__UBA932;g__Cryptobacteroides;s__Cryptobacteroides sp900316675
Activated sludge	GB_GCA_016283765.1	d__Bacteria;p__Firmicutes_A;c__Clostridia;o__Peptostreptococcales;f__Anaerovoracaceae;g__UBA3871;s__UBA3871 sp002392265
Activated sludge	GB_GCA_016285075.1	d__Bacteria;p__Bacteroidota;c__Bacteroidia;o__Bacteroidales;f__Bacteroidaceae;g__Prevotella;s__Prevotella sp016285075
Activated sludge	GB_GCA_016285235.1	d__Bacteria;p__Bacteroidota;c__Bacteroidia;o__Bacteroidales;f__UBA932;g__Cryptobacteroides;s__Cryptobacteroides sp900320545
Activated sludge	GB_GCA_016285245.1	d__Bacteria;p__Bacteroidota;c__Bacteroidia;o__Bacteroidales;f__Bacteroidaceae;g__Prevotella;s__Prevotella sp016285245
Activated sludge	GB_GCA_016285325.1	d__Bacteria;p__Spirochaetota;c__Spirochaetia;o__Sphaerochaetales;f__Sphaerochaetaceae;g__UBA9732;s__UBA9732 sp902781545
Activated sludge	GB_GCA_016285515.1	d__Bacteria;p__Bacteroidota;c__Bacteroidia;o__Bacteroidales;f__BM520;g__RGIG7150;s__RGIG7150 sp016285515
Activated sludge	GB_GCA_016286015.1	d__Bacteria;p__Firmicutes_A;c__Clostridia;o__Lachnospirales;f__Lachnospiraceae;g__UBA1201;s__UBA1201 sp002309675
Activated sludge	GB_GCA_016286575.1	d__Bacteria;p__Bacteroidota;c__Bacteroidia;o__Bacteroidales;f__Bacteroidaceae;g__Prevotella;s__Prevotella sp016286575
Activated sludge	GB_GCA_016286665.1	d__Bacteria;p__Firmicutes_A;c__Clostridia;o__Oscillospirales;f__Oscillospiraceae;g__UBA1774;s__UBA1774 sp016286665
Activated sludge	GB_GCA_016287235.1	d__Bacteria;p__Proteobacteria;c__Gammaproteobacteria;o__Enterobacterales;f__Succinivibrionaceae;g__UBA2804;s__UBA2804 sp900319705
Activated sludge	GB_GCA_016290175.1	d__Bacteria;p__Bacteroidota;c__Bacteroidia;o__Bacteroidales;f__Bacteroidaceae;g__Prevotella;s__Prevotella sp016290175
Activated sludge	GB_GCA_016290215.1	d__Bacteria;p__Bacteroidota;c__Bacteroidia;o__Bacteroidales;f__F082;g__Limimorpha;s__Limimorpha sp016290215
Activated sludge	GB_GCA_016290615.1	d__Bacteria;p__Firmicutes_A;c__Clostridia;o__Lachnospirales;f__Lachnospiraceae;g__UBA1712;s__UBA1712 sp016290615
Activated sludge	GB_GCA_016290835.1	d__Bacteria;p__Bacteroidota;c__Bacteroidia;o__Bacteroidales;f__UBA932;g__Cryptobacteroides;s__Cryptobacteroides sp016290835
Activated sludge	GB_GCA_016290855.1	d__Bacteria;p__Bacteroidota;c__Bacteroidia;o__Bacteroidales;f__Bacteroidaceae;g__UBA3839;s__UBA3839 sp900313845
Activated sludge	GB_GCA_016297325.1	d__Bacteria;p__Firmicutes_A;c__Clostridia;o__Lachnospirales;f__Lachnospiraceae;g__Coprococcus;s__Coprococcus sp016297325
Activated sludge	GB_GCA_016297485.1	d__Bacteria;p__Bacteroidota;c__Bacteroidia;o__Bacteroidales;f__UBA932;g__Cryptobacteroides;s__Cryptobacteroides sp900769905
Activated sludge	GB_GCA_016301865.1	d__Bacteria;p__Proteobacteria;c__Alphaproteobacteria;o__Rs-D84;f__Rs-D84;g__Enterousia;s__Enterousia sp016301865
Activated sludge	GB_GCA_016432265.1	d__Bacteria;p__Proteobacteria;c__Alphaproteobacteria;o__Micavibrionales;f__Micavibrionaceae;g__Micavibrio_C;s__Micavibrio_C aeruginosavorus_A
Activated sludge	GB_GCA_016432585.1	d__Bacteria;p__Patescibacteria;c__Saccharimonadia;o__Saccharimonadales;f__UBA1547;g__UBA6022;s__UBA6022 sp016432585
Activated sludge	GB_GCA_016462135.1	d__Bacteria;p__Verrucomicrobiota;c__Verrucomicrobiae;o__Verrucomicrobiales;f__Akkermansiaceae;g__Luteolibacter;s__Luteolibacter sp009885905
Activated sludge	GB_GCA_016462645.1	d__Bacteria;p__Actinobacteriota;c__Thermoleophilia;o__Solirubrobacterales;f__JACPNS01;g__JACPNS01;s__JACPNS01 sp016462645
Activated sludge	GB_GCA_016463385.1	d__Bacteria;p__Actinobacteriota;c__Thermoleophilia;o__Miltoncostaeales;f__Miltoncostaeaceae;g__Miltoncostaea;s__Miltoncostaea sp016463385
Activated sludge	GB_GCA_016463515.1	d__Bacteria;p__Actinobacteriota;c__Thermoleophilia;o__Solirubrobacterales;f__Solirubrobacteraceae;g__Patulibacter;s__Patulibacter sp016463515
Activated sludge	GB_GCA_016464765.1	d__Bacteria;p__Dormibacterota;c__Dormibacteria;o__UBA8260;f__UBA8260;g__Palsa-875;s__Palsa-875 sp003244045
Activated sludge	GB_GCA_016649475.1	d__Bacteria;p__Proteobacteria;c__Gammaproteobacteria;o__Burkholderiales;f__SG8-39;g__2-12-FULL-64-23;s__2-12-FULL-64-23 sp016649475
Activated sludge	GB_GCA_016649615.1	d__Bacteria;p__Actinobacteriota;c__Thermoleophilia;o__Solirubrobacterales;f__70-9;g__67-14;s__67-14 sp016649615
Activated sludge	GB_GCA_016649675.1	d__Bacteria;p__Proteobacteria;c__Alphaproteobacteria;o__Rhizobiales;f__Methyloligellaceae;g__Methyloceanibacter;s__Methyloceanibacter sp016649675
Activated sludge	GB_GCA_016649835.1	d__Bacteria;p__Patescibacteria;c__Paceibacteria;o__UBA9983_A;f__UBA9973;g__UBA8515;s__UBA8515 sp016649835
Activated sludge	GB_GCA_016649875.1	d__Bacteria;p__Actinobacteriota;c__Coriobacteriia;o__WRKU01;f__JAENWW01;g__JAENWW01;s__JAENWW01 sp016649875
Activated sludge	GB_GCA_016699045.1	d__Bacteria;p__Dependentiae;c__Babeliae;o__Babeliales;f__RVW-14;g__AaIE-18;s__AaIE-18 sp016699045
Activated sludge	GB_GCA_016699085.1	d__Bacteria;p__Patescibacteria;c__Paceibacteria;o__UBA9983_A;f__UBA9973;g__GCA-016699085;s__GCA-016699085 sp016699085
Activated sludge	GB_GCA_016699105.1	d__Bacteria;p__Patescibacteria;c__Saccharimonadia;o__UBA4664;f__UBA4664;g__GCA-016699105;s__GCA-016699105 sp016699105
Activated sludge	GB_GCA_016699125.1	d__Bacteria;p__Dependentiae;c__Babeliae;o__Babeliales;f__Vermiphilaceae;g__AWTP1-30;s__AWTP1-30 sp016699125
Activated sludge	GB_GCA_016699145.1	d__Bacteria;p__Patescibacteria;c__Gracilibacteria;o__UBA1369;f__2-02-FULL-48-14;g__GCA-016699145;s__GCA-016699145 sp016699145
Activated sludge	GB_GCA_016699205.1	d__Bacteria;p__Patescibacteria;c__ABY1;o__SG8-24;f__2-12-FULL-60-25;g__CAIXDN01;s__CAIXDN01 sp016699205
Activated sludge	GB_GCA_016699245.1	d__Bacteria;p__Patescibacteria;c__Paceibacteria;o__UBA9983_A;f__UBA918;g__Damh-18;s__Damh-18 sp016699245
Activated sludge	GB_GCA_016699305.1	d__Bacteria;p__Proteobacteria;c__Alphaproteobacteria;o__GCA-016699305;f__GCA-016699305;g__GCA-016699305;s__GCA-016699305 sp016699305
Activated sludge	GB_GCA_016699325.1	d__Archaea;p__Halobacteriota;c__Methanomicrobia;o__Methanomicrobiales;f__Methanoregulaceae;g__UBA9949;s__UBA9949 sp016699325
Activated sludge	GB_GCA_016699385.1	d__Bacteria;p__Patescibacteria;c__Paceibacteria;o__Moranbacterales;f__UBA1568;g__GCA-016699975;s__GCA-016699975 sp016699385
Activated sludge	GB_GCA_016699405.1	d__Bacteria;p__Acidobacteriota;c__Thermoanaerobaculia;o__UBA5704;f__UBA5704;g__JAAYLR01;s__JAAYLR01 sp016699405
Activated sludge	GB_GCA_016699425.1	d__Bacteria;p__Patescibacteria;c__Paceibacteria;o__Moranbacterales;f__UBA1568;g__SSEF01;s__SSEF01 sp016699425
Activated sludge	GB_GCA_016699445.1	d__Bacteria;p__UBA10199;c__UBA10199;o__2-02-FULL-50-16;f__GCA-016699445;g__GCA-016699445;s__GCA-016699445 sp016699445
Activated sludge	GB_GCA_016699465.1	d__Bacteria;p__Patescibacteria;c__Paceibacteria;o__UBA9983_A;f__EsbW-18;g__EsbW-18;s__EsbW-18 sp016699465
Activated sludge	GB_GCA_016699535.1	d__Bacteria;p__Myxococcota;c__Polyangia;o__Polyangiales;f__GCA-016699535;g__GCA-016699535;s__GCA-016699535 sp016699535
Activated sludge	GB_GCA_016699575.1	d__Bacteria;p__Bacteroidota;c__Bacteroidia;o__Flavobacteriales;f__PHOS-HE28;g__PHOS-HE28;s__PHOS-HE28 sp016699575
Activated sludge	GB_GCA_016699615.1	d__Bacteria;p__Bacteroidota;c__Bacteroidia;o__Chitinophagales;f__JADIYW01;g__JADJSS01;s__JADJSS01 sp016699615
Activated sludge	GB_GCA_016699655.1	d__Bacteria;p__Fibrobacterota;c__Fibrobacteria;o__UBA5070;f__UBA5070;g__UBA5070;s__UBA5070 sp016699655
Activated sludge	GB_GCA_016699675.1	d__Bacteria;p__Actinobacteriota;c__Actinomycetia;o__Actinomycetales;f__Dermatophilaceae;g__Austwickia;s__Austwickia sp016699675
Activated sludge	GB_GCA_016699695.1	d__Bacteria;p__Bacteroidota;c__Bacteroidia;o__Bacteroidales;f__UBA10428;g__UBA10428;s__UBA10428 sp016699695
Activated sludge	GB_GCA_016699715.1	d__Bacteria;p__Proteobacteria;c__Gammaproteobacteria;o__Competibacterales;f__Competibacteraceae;g__Competibacter;s__Competibacter sp016699715
Activated sludge	GB_GCA_016699735.1	d__Bacteria;p__Proteobacteria;c__Alphaproteobacteria;o__Micavibrionales;f__Micavibrionaceae;g__JAGNKE01;s__JAGNKE01 sp016699735
Activated sludge	GB_GCA_016699755.1	d__Bacteria;p__Patescibacteria;c__Gracilibacteria;o__CAIRYL01;f__GCA-016699755;g__GCA-016699755;s__GCA-016699755 sp016699755
Activated sludge	GB_GCA_016699775.1	d__Bacteria;p__Patescibacteria;c__ABY1;o__BM507;f__UBA917;g__UBA919;s__UBA919 sp016699775
Activated sludge	GB_GCA_016699795.1	d__Bacteria;p__Patescibacteria;c__Paceibacteria;o__Moranbacterales;f__GCA-2747515;g__M50B92;s__M50B92 sp016699795
Activated sludge	GB_GCA_016699835.1	d__Bacteria;p__Planctomycetota;c__Phycisphaerae;o__Phycisphaerales;f__UBA1924;g__GCA-016699835;s__GCA-016699835 sp016699835
Activated sludge	GB_GCA_016699855.1	d__Bacteria;p__Proteobacteria;c__Alphaproteobacteria;o__Reyranellales;f__Reyranellaceae;g__GCA-016699855;s__GCA-016699855 sp016699855
Activated sludge	GB_GCA_016699875.1	d__Bacteria;p__Patescibacteria;c__Paceibacteria;o__Moranbacterales;f__UBA1568;g__GCA-016699975;s__GCA-016699975 sp016699875
Activated sludge	GB_GCA_016699915.1	d__Bacteria;p__Proteobacteria;c__Gammaproteobacteria;o__Burkholderiales;f__Q3-R57-64;g__Q3-R57-64;s__Q3-R57-64 sp016699915
Activated sludge	GB_GCA_016699935.1	d__Bacteria;p__Patescibacteria;c__Saccharimonadia;o__Saccharimonadales;f__UBA4665;g__GCA-2746885;s__GCA-2746885 sp016699935
Activated sludge	GB_GCA_016699955.1	d__Bacteria;p__Patescibacteria;c__Saccharimonadia;o__Saccharimonadales;f__UBA4665;g__GCA-2746885;s__GCA-2746885 sp016699955
Activated sludge	GB_GCA_016699975.1	d__Bacteria;p__Patescibacteria;c__Paceibacteria;o__Moranbacterales;f__UBA1568;g__GCA-016699975;s__GCA-016699975 sp016699975
Activated sludge	GB_GCA_016699995.1	d__Bacteria;p__Patescibacteria;c__Doudnabacteria;o__UBA920;f__UBA920;g__UBA920;s__UBA920 sp016699995
Activated sludge	GB_GCA_016700015.1	d__Bacteria;p__Patescibacteria;c__Saccharimonadia;o__Saccharimonadales;f__Saccharimonadaceae;g__Saccharimonas;s__Saccharimonas sp016700015
Activated sludge	GB_GCA_016700035.1	d__Bacteria;p__Patescibacteria;c__Saccharimonadia;o__CAILAD01;f__GCA-016700035;g__GCA-016700035;s__GCA-016700035 sp016700035
Activated sludge	GB_GCA_016700055.1	d__Bacteria;p__Actinobacteriota;c__Acidimicrobiia;o__Acidimicrobiales;f__Ilumatobacteraceae;g__Kalu-18;s__Kalu-18 sp016700055
Activated sludge	GB_GCA_016700075.1	d__Bacteria;p__Acidobacteriota;c__Blastocatellia;o__Pyrinomonadales;f__Pyrinomonadaceae;g__OLB17;s__OLB17 sp016700075
Activated sludge	GB_GCA_016700115.1	d__Bacteria;p__Bacteroidota;c__Bacteroidia;o__Chitinophagales;f__UBA2359;g__UBA2359;s__UBA2359 sp016700115
Activated sludge	GB_GCA_016700175.1	d__Bacteria;p__Acidobacteriota;c__Blastocatellia;o__Pyrinomonadales;f__Pyrinomonadaceae;g__QQUY01;s__QQUY01 sp016700175
Activated sludge	GB_GCA_016700195.1	d__Bacteria;p__Acidobacteriota;c__Blastocatellia;o__RBC074;f__RBC074;g__JADJXM01;s__JADJXM01 sp016700195
Activated sludge	GB_GCA_016700315.1	d__Bacteria;p__Patescibacteria;c__Saccharimonadia;o__Saccharimonadales;f__SZUA-47;g__GCA-016700315;s__GCA-016700315 sp016700315
Activated sludge	GB_GCA_016700335.1	d__Bacteria;p__Bacteroidota;c__Kapabacteria;o__OLB7;f__OLB7;g__GCA-016700335;s__GCA-016700335 sp016700335
Activated sludge	GB_GCA_016700355.1	d__Bacteria;p__Patescibacteria;c__Saccharimonadia;o__Saccharimonadales;f__Saccharimonadaceae;g__Saccharimonas;s__Saccharimonas aalborgensis
Activated sludge	GB_GCA_016700375.1	d__Bacteria;p__Patescibacteria;c__Saccharimonadia;o__Saccharimonadales;f__UBA4665;g__GCA-2746885;s__GCA-2746885 sp016700375
Activated sludge	GB_GCA_016702305.1	d__Bacteria;p__AABM5-125-24;c__RPQS01;o__RPQS01;f__RPQS01;g__JABWCQ01;s__JABWCQ01 sp016702305
Activated sludge	GB_GCA_016702335.1	d__Bacteria;p__Proteobacteria;c__Gammaproteobacteria;o__Burkholderiales;f__Rhodocyclaceae;g__JADJEF01;s__JADJEF01 sp016702335
Activated sludge	GB_GCA_016702415.1	d__Bacteria;p__Actinobacteriota;c__Actinomycetia;o__Actinomycetales;f__Dermatophilaceae;g__Tetrasphaera_A;s__Tetrasphaera_A sp016702415
Activated sludge	GB_GCA_016702505.1	d__Bacteria;p__Actinobacteriota;c__Acidimicrobiia;o__Acidimicrobiales;f__JAAYBP01;g__JAAZBK01;s__JAAZBK01 sp016702505
Activated sludge	GB_GCA_016702515.1	d__Bacteria;p__Bacteroidota;c__Ignavibacteria;o__SJA-28;f__B-1AR;g__JADJAH01;s__JADJAH01 sp016704345
Activated sludge	GB_GCA_016702545.1	d__Bacteria;p__Myxococcota;c__Polyangia;o__GCA-2747355;f__GCA-2747355;g__JADJTL01;s__JADJTL01 sp016702545
Activated sludge	GB_GCA_016702555.1	d__Bacteria;p__Proteobacteria;c__Gammaproteobacteria;o__Burkholderiales;f__Burkholderiaceae;g__Ottowia;s__Ottowia sp016702555
Activated sludge	GB_GCA_016702565.1	d__Bacteria;p__Bacteroidota;c__Bacteroidia;o__Chitinophagales;f__Saprospiraceae;g__UBA3362;s__UBA3362 sp016712145
Activated sludge	GB_GCA_016702605.1	d__Bacteria;p__Proteobacteria;c__Gammaproteobacteria;o__Burkholderiales;f__Burkholderiaceae;g__JADJDQ01;s__JADJDQ01 sp016702605
Activated sludge	GB_GCA_016702615.1	d__Bacteria;p__Actinobacteriota;c__Actinomycetia;o__Actinomycetales;f__Kineosporiaceae;g__JADJPO01;s__JADJPO01 sp016713225
Activated sludge	GB_GCA_016702645.1	d__Bacteria;p__Bacteroidota;c__Bacteroidia;o__Flavobacteriales;f__PHOS-HE28;g__PHOS-HE28;s__PHOS-HE28 sp016702645
Activated sludge	GB_GCA_016702655.1	d__Bacteria;p__Proteobacteria;c__Gammaproteobacteria;o__Burkholderiales;f__Burkholderiaceae;g__CAIKUF01;s__CAIKUF01 sp016702655
Activated sludge	GB_GCA_016702705.1	d__Bacteria;p__Bacteroidota;c__Bacteroidia;o__AKYH767;f__B-17BO;g__JADJDM01;s__JADJDM01 sp016702705
Activated sludge	GB_GCA_016702745.1	d__Bacteria;p__Bacteroidota;c__Bacteroidia;o__Chitinophagales;f__Chitinophagaceae;g__JJ008;s__JJ008 sp016702745
Activated sludge	GB_GCA_016702775.1	d__Bacteria;p__Bacteroidota;c__Bacteroidia;o__Chitinophagales;f__Chitinophagaceae;g__OLB11;s__OLB11 sp016711825
Activated sludge	GB_GCA_016702805.1	d__Bacteria;p__Proteobacteria;c__Gammaproteobacteria;o__Burkholderiales;f__Casimicrobiaceae;g__VBCG01;s__VBCG01 sp016704895
Activated sludge	GB_GCA_016702815.1	d__Bacteria;p__Proteobacteria;c__Alphaproteobacteria;o__Sphingomonadales;f__Sphingomonadaceae;g__Novosphingobium;s__Novosphingobium sp016719755
Activated sludge	GB_GCA_016702925.1	d__Bacteria;p__Bacteroidota;c__Ignavibacteria;o__SJA-28;f__B-1AR;g__JAEUSI01;s__JAEUSI01 sp016709315
Activated sludge	GB_GCA_016702935.1	d__Bacteria;p__Proteobacteria;c__Gammaproteobacteria;o__Burkholderiales;f__Burkholderiaceae;g__Rubrivivax;s__Rubrivivax sp016709385
Activated sludge	GB_GCA_016702945.1	d__Bacteria;p__Acidobacteriota;c__Blastocatellia;o__RBC074;f__RBC074;g__JADJLO01;s__JADJLO01 sp016710075
Activated sludge	GB_GCA_016703005.1	d__Bacteria;p__Bacteroidota;c__Bacteroidia;o__Flavobacteriales;f__PHOS-HE28;g__PHOS-HE28;s__PHOS-HE28 sp016703005
Activated sludge	GB_GCA_016703025.1	d__Bacteria;p__Chloroflexota;c__Anaerolineae;o__UCB3;f__UCB3;g__JADJCV01;s__JADJCV01 sp016703025
Activated sludge	GB_GCA_016703035.1	d__Bacteria;p__Proteobacteria;c__Gammaproteobacteria;o__Pseudomonadales;f__Moraxellaceae;g__Agitococcus;s__Agitococcus sp002333125
Activated sludge	GB_GCA_016703065.1	d__Bacteria;p__AABM5-125-24;c__RPQS01;o__RPQS01;f__RPQS01;g__JABWCQ01;s__JABWCQ01 sp016703065
Activated sludge	GB_GCA_016703125.1	d__Bacteria;p__Actinobacteriota;c__Actinomycetia;o__Nanopelagicales;f__UBA10799;g__JADKAV01;s__JADKAV01 sp016703125
Activated sludge	GB_GCA_016703135.1	d__Bacteria;p__Acidobacteriota;c__Blastocatellia;o__Pyrinomonadales;f__Pyrinomonadaceae;g__OLB17;s__OLB17 sp016713675
Activated sludge	GB_GCA_016703155.1	d__Bacteria;p__Proteobacteria;c__Gammaproteobacteria;o__Burkholderiales;f__Thiobacillaceae;g__JADJCP01;s__JADJCP01 sp016703155
Activated sludge	GB_GCA_016703175.1	d__Bacteria;p__Proteobacteria;c__Gammaproteobacteria;o__Pseudomonadales;f__Halieaceae;g__Halioglobus;s__Halioglobus sp016704305
Activated sludge	GB_GCA_016703285.1	d__Bacteria;p__Acidobacteriota;c__Blastocatellia;o__Pyrinomonadales;f__Pyrinomonadaceae;g__OLB17;s__OLB17 sp016718135
Activated sludge	GB_GCA_016703325.1	d__Bacteria;p__Proteobacteria;c__Gammaproteobacteria;o__Burkholderiales;f__Burkholderiaceae;g__JADJCH01;s__JADJCH01 sp016703325
Activated sludge	GB_GCA_016703345.1	d__Bacteria;p__Bacteroidota;c__Bacteroidia;o__Chitinophagales;f__Saprospiraceae;g__UBA3362;s__UBA3362 sp016712225
Activated sludge	GB_GCA_016703425.1	d__Bacteria;p__Myxococcota;c__Polyangia;o__Polyangiales;f__Polyangiaceae;g__JADJCA01;s__JADJCA01 sp016703425
Activated sludge	GB_GCA_016703445.1	d__Bacteria;p__Chloroflexota;c__Anaerolineae;o__Promineofilales;f__Promineofilaceae;g__JADJXA01;s__JADJXA01 sp016705235
Activated sludge	GB_GCA_016703495.1	d__Bacteria;p__Proteobacteria;c__Gammaproteobacteria;o__Steroidobacterales;f__Steroidobacteraceae;g__ZC4RG30;s__ZC4RG30 sp016720075
Activated sludge	GB_GCA_016703525.1	d__Bacteria;p__Actinobacteriota;c__Acidimicrobiia;o__Acidimicrobiales;f__Microtrichaceae;g__JADJBW01;s__JADJBW01 sp016703525
Activated sludge	GB_GCA_016703535.1	d__Bacteria;p__Myxococcota;c__WYAZ01;o__WYAZ01;f__WYAZ01;g__JADJBV01;s__JADJBV01 sp016703535
Activated sludge	GB_GCA_016703545.1	d__Bacteria;p__Chloroflexota;c__Dehalococcoidia;o__Tepidiformales;f__Tepidiformaceae;g__JACPOQ01;s__JACPOQ01 sp016703545
Activated sludge	GB_GCA_016703575.1	d__Bacteria;p__Proteobacteria;c__Gammaproteobacteria;o__Ga0077536;f__Ga0077536;g__JADJYF01;s__JADJYF01 sp016719885
Activated sludge	GB_GCA_016703605.1	d__Bacteria;p__Chloroflexota;c__Anaerolineae;o__Anaerolineales;f__EnvOPS12;g__OLB14;s__OLB14 sp016703605
Activated sludge	GB_GCA_016703655.1	d__Bacteria;p__Bacteroidota;c__Bacteroidia;o__AKYH767-A;f__OLB10;g__JADKJB01;s__JADKJB01 sp016713525
Activated sludge	GB_GCA_016703665.1	d__Bacteria;p__Proteobacteria;c__Gammaproteobacteria;o__Burkholderiales;f__Burkholderiaceae;g__JADJBS01;s__JADJBS01 sp016703665
Activated sludge	GB_GCA_016703725.1	d__Bacteria;p__Proteobacteria;c__Gammaproteobacteria;o__Burkholderiales;f__Rhodocyclaceae;g__JADJEF01;s__JADJEF01 sp016702335
Activated sludge	GB_GCA_016703745.1	d__Bacteria;p__Proteobacteria;c__Gammaproteobacteria;o__Burkholderiales;f__Nitrosomonadaceae;g__Nitrosomonas;s__Nitrosomonas sp016703745
Activated sludge	GB_GCA_016703765.1	d__Bacteria;p__Bacteroidota;c__Bacteroidia;o__Chitinophagales;f__Saprospiraceae;g__JADJTT01;s__JADJTT01 sp016703765
Activated sludge	GB_GCA_016703785.1	d__Bacteria;p__Proteobacteria;c__Gammaproteobacteria;o__Burkholderiales;f__Rhodocyclaceae;g__Desulfobacillus;s__Desulfobacillus sp016703785
Activated sludge	GB_GCA_016703855.1	d__Bacteria;p__Proteobacteria;c__Gammaproteobacteria;o__Burkholderiales;f__Burkholderiaceae;g__Ottowia;s__Ottowia sp016703145
Activated sludge	GB_GCA_016703895.1	d__Bacteria;p__Proteobacteria;c__Gammaproteobacteria;o__Steroidobacterales;f__Steroidobacteraceae;g__CADEED01;s__CADEED01 sp016703895
Activated sludge	GB_GCA_016703945.1	d__Bacteria;p__Proteobacteria;c__Gammaproteobacteria;o__Burkholderiales;f__Burkholderiaceae;g__Rhodoferax;s__Rhodoferax sp016703945
Activated sludge	GB_GCA_016703965.1	d__Bacteria;p__Acidobacteriota;c__Blastocatellia;o__Pyrinomonadales;f__Pyrinomonadaceae;g__OLB17;s__OLB17 sp016703965
Activated sludge	GB_GCA_016704005.1	d__Bacteria;p__Proteobacteria;c__Gammaproteobacteria;o__Burkholderiales;f__Burkholderiaceae;g__Rhodoferax;s__Rhodoferax sp016705575
Activated sludge	GB_GCA_016704085.1	d__Bacteria;p__Proteobacteria;c__Gammaproteobacteria;o__Burkholderiales;f__Burkholderiaceae;g__JAABQG01;s__JAABQG01 sp016721925
Activated sludge	GB_GCA_016704175.1	d__Bacteria;p__Bacteroidota;c__Bacteroidia;o__Flavobacteriales;f__PHOS-HE28;g__PHOS-HE28;s__PHOS-HE28 sp016710015
Activated sludge	GB_GCA_016704255.1	d__Bacteria;p__Bacteroidota;c__Bacteroidia;o__AKYH767;f__B-17BO;g__UBA2475;s__UBA2475 sp016705695
Activated sludge	GB_GCA_016704305.1	d__Bacteria;p__Proteobacteria;c__Gammaproteobacteria;o__Pseudomonadales;f__Halieaceae;g__Halioglobus;s__Halioglobus sp016704305
Activated sludge	GB_GCA_016704335.1	d__Bacteria;p__Myxococcota;c__Polyangia;o__Polyangiales;f__Polyangiaceae;g__CAITIQ01;s__CAITIQ01 sp016719945
Activated sludge	GB_GCA_016704345.1	d__Bacteria;p__Bacteroidota;c__Ignavibacteria;o__SJA-28;f__B-1AR;g__JADJAH01;s__JADJAH01 sp016704345
Activated sludge	GB_GCA_016704395.1	d__Bacteria;p__Bacteroidota;c__Bacteroidia;o__Chitinophagales;f__Saprospiraceae;g__OLB9;s__OLB9 sp016717105
Activated sludge	GB_GCA_016704435.1	d__Bacteria;p__Proteobacteria;c__Alphaproteobacteria;o__Rhodobacterales;f__Rhodobacteraceae;g__JAAKGP01;s__JAAKGP01 sp016704435
Activated sludge	GB_GCA_016704445.1	d__Bacteria;p__Myxococcota;c__Polyangia;o__Polyangiales;f__Ga0077539;g__SCUS01;s__SCUS01 sp016704445
Activated sludge	GB_GCA_016704465.1	d__Bacteria;p__Gemmatimonadota;c__Gemmatimonadetes;o__Gemmatimonadales;f__Gemmatimonadaceae;g__SCN-70-22;s__SCN-70-22 sp016704465
Activated sludge	GB_GCA_016704525.1	d__Bacteria;p__Myxococcota;c__Polyangia;o__Polyangiales;f__Polyangiaceae;g__JAAFHV01;s__JAAFHV01 sp016720545
Activated sludge	GB_GCA_016704565.1	d__Bacteria;p__Actinobacteriota;c__Actinomycetia;o__Actinomycetales;f__Dermatophilaceae;g__GCA-2748155;s__GCA-2748155 sp016704565
Activated sludge	GB_GCA_016704625.1	d__Bacteria;p__Gemmatimonadota;c__Gemmatimonadetes;o__Gemmatimonadales;f__Gemmatimonadaceae;g__SCN-70-22;s__SCN-70-22 sp016719105
Activated sludge	GB_GCA_016704655.1	d__Bacteria;p__Proteobacteria;c__Gammaproteobacteria;o__Steroidobacterales;f__Steroidobacteraceae;g__RPQJ01;s__RPQJ01 sp016704655
Activated sludge	GB_GCA_016704695.1	d__Bacteria;p__Proteobacteria;c__Gammaproteobacteria;o__Xanthomonadales;f__Ahniellaceae;g__JADKHK01;s__JADKHK01 sp016708465
Activated sludge	GB_GCA_016704725.1	d__Bacteria;p__Acidobacteriota;c__Blastocatellia;o__UBA7656;f__JADIYM01;g__JADIYM01;s__JADIYM01 sp016705245
Activated sludge	GB_GCA_016704885.1	d__Bacteria;p__Proteobacteria;c__Gammaproteobacteria;o__Burkholderiales;f__Rhodocyclaceae;g__Fen-999;s__Fen-999 sp016704145
Activated sludge	GB_GCA_016704945.1	d__Bacteria;p__Bacteroidota;c__Bacteroidia;o__Chitinophagales;f__Chitinophagaceae;g__Ferruginibacter;s__Ferruginibacter sp016715365
Activated sludge	GB_GCA_016705005.1	d__Bacteria;p__Bacteroidota;c__Bacteroidia;o__Bacteroidales;f__Lentimicrobiaceae;g__Lentimicrobium;s__Lentimicrobium sp016705005
Activated sludge	GB_GCA_016705065.1	d__Bacteria;p__Proteobacteria;c__Gammaproteobacteria;o__Burkholderiales;f__Burkholderiaceae;g__JAAFJR01;s__JAAFJR01 sp016705065
Activated sludge	GB_GCA_016705085.1	d__Bacteria;p__Proteobacteria;c__Gammaproteobacteria;o__Xanthomonadales;f__Rhodanobacteraceae;g__Dokdonella;s__Dokdonella sp016707485
Activated sludge	GB_GCA_016705095.1	d__Bacteria;p__Bacteroidota;c__Bacteroidia;o__Flavobacteriales;f__PHOS-HE28;g__PHOS-HE28;s__PHOS-HE28 sp016710015
Activated sludge	GB_GCA_016705135.1	d__Bacteria;p__Bacteroidota;c__Bacteroidia;o__Chitinophagales;f__Chitinophagaceae;g__OLB11;s__OLB11 sp016711825
Activated sludge	GB_GCA_016705145.1	d__Bacteria;p__Proteobacteria;c__Gammaproteobacteria;o__Burkholderiales;f__Casimicrobiaceae;g__CAIWHR01;s__CAIWHR01 sp016720425
Activated sludge	GB_GCA_016705225.1	d__Bacteria;p__Proteobacteria;c__Gammaproteobacteria;o__Pseudomonadales;f__UBA5518;g__UBA5518;s__UBA5518 sp016718385
Activated sludge	GB_GCA_016705245.1	d__Bacteria;p__Acidobacteriota;c__Blastocatellia;o__UBA7656;f__JADIYM01;g__JADIYM01;s__JADIYM01 sp016705245
Activated sludge	GB_GCA_016705305.1	d__Bacteria;p__Proteobacteria;c__Gammaproteobacteria;o__Burkholderiales;f__Burkholderiaceae;g__Rhodoferax;s__Rhodoferax sp016718405
Activated sludge	GB_GCA_016705335.1	d__Bacteria;p__Bacteroidota;c__Bacteroidia;o__Bacteroidales;f__Prolixibacteraceae;g__Draconibacterium;s__Draconibacterium sp016705335
Activated sludge	GB_GCA_016705425.1	d__Bacteria;p__Gemmatimonadota;c__Gemmatimonadetes;o__Gemmatimonadales;f__Gemmatimonadaceae;g__SCN-70-22;s__SCN-70-22 sp016719105
Activated sludge	GB_GCA_016705495.1	d__Bacteria;p__Campylobacterota;c__Campylobacteria;o__Campylobacterales;f__Arcobacteraceae;g__Aliarcobacter;s__Aliarcobacter sp017996075
Activated sludge	GB_GCA_016705545.1	d__Bacteria;p__Bacteroidota;c__Bacteroidia;o__Flavobacteriales;f__PHOS-HE28;g__PHOS-HE28;s__PHOS-HE28 sp016705545
Activated sludge	GB_GCA_016705625.1	d__Bacteria;p__Proteobacteria;c__Gammaproteobacteria;o__Burkholderiales;f__Nitrosomonadaceae;g__Nitrosomonas;s__Nitrosomonas sp016710135
Activated sludge	GB_GCA_016705635.1	d__Bacteria;p__Bacteroidota;c__Bacteroidia;o__Chitinophagales;f__Chitinophagaceae;g__Ferruginibacter;s__Ferruginibacter sp002381005
Activated sludge	GB_GCA_016705685.1	d__Bacteria;p__Proteobacteria;c__Gammaproteobacteria;o__Burkholderiales;f__Rhodocyclaceae;g__Propionivibrio;s__Propionivibrio sp016705685
Activated sludge	GB_GCA_016705695.1	d__Bacteria;p__Bacteroidota;c__Bacteroidia;o__AKYH767;f__B-17BO;g__UBA2475;s__UBA2475 sp016705695
Activated sludge	GB_GCA_016705745.1	d__Bacteria;p__Bacteroidota;c__Bacteroidia;o__Chitinophagales;f__Saprospiraceae;g__UBA3362;s__UBA3362 sp016714365
Activated sludge	GB_GCA_016705805.1	d__Bacteria;p__Bacteroidota;c__Bacteroidia;o__Flavobacteriales;f__PHOS-HE28;g__PHOS-HE28;s__PHOS-HE28 sp016704485
Activated sludge	GB_GCA_016705825.1	d__Bacteria;p__Proteobacteria;c__Gammaproteobacteria;o__Burkholderiales;f__Casimicrobiaceae;g__VBCG01;s__VBCG01 sp016704895
Activated sludge	GB_GCA_016705955.1	d__Bacteria;p__Bacteroidota;c__Bacteroidia;o__Flavobacteriales;f__PHOS-HE28;g__PHOS-HE28;s__PHOS-HE28 sp016705955
Activated sludge	GB_GCA_016706005.1	d__Bacteria;p__Proteobacteria;c__Gammaproteobacteria;o__Pseudomonadales;f__Moraxellaceae;g__Agitococcus;s__Agitococcus sp002333125
Activated sludge	GB_GCA_016706055.1	d__Bacteria;p__Bacteroidota;c__Bacteroidia;o__Chitinophagales;f__Chitinophagaceae;g__JJ008;s__JJ008 sp016706055
Activated sludge	GB_GCA_016706095.1	d__Bacteria;p__Proteobacteria;c__Gammaproteobacteria;o__Burkholderiales;f__Casimicrobiaceae;g__PALSA-1005;s__PALSA-1005 sp016717855
Activated sludge	GB_GCA_016706185.1	d__Bacteria;p__Bacteroidota;c__Bacteroidia;o__Bacteroidales;f__VadinHA17;g__LD21;s__LD21 sp012519515
Activated sludge	GB_GCA_016706205.1	d__Bacteria;p__Bacteroidota;c__Bacteroidia;o__Chitinophagales;f__Chitinophagaceae;g__JJ008;s__JJ008 sp016720585
Activated sludge	GB_GCA_016706225.1	d__Bacteria;p__Myxococcota;c__Polyangia;o__Polyangiales;f__Polyangiaceae;g__JADJKB01;s__JADJKB01 sp016706225
Activated sludge	GB_GCA_016706255.1	d__Bacteria;p__Bacteroidota;c__Bacteroidia;o__Chitinophagales;f__BACL12;g__UBA7236;s__UBA7236 sp016706255
Activated sludge	GB_GCA_016706275.1	d__Bacteria;p__Acidobacteriota;c__Blastocatellia;o__Pyrinomonadales;f__Pyrinomonadaceae;g__OLB17;s__OLB17 sp016706275
Activated sludge	GB_GCA_016706325.1	d__Archaea;p__Halobacteriota;c__Methanosarcinia;o__Methanotrichales;f__Methanotrichaceae;g__Methanothrix;s__Methanothrix sp016706325
Activated sludge	GB_GCA_016706355.1	d__Bacteria;p__Proteobacteria;c__Gammaproteobacteria;o__Competibacterales;f__Competibacteraceae;g__Competibacter_A;s__Competibacter_A sp016713505
Activated sludge	GB_GCA_016706365.1	d__Bacteria;p__Bacteroidota;c__Bacteroidia;o__Chitinophagales;f__Saprospiraceae;g__SLDF01;s__SLDF01 sp016706365
Activated sludge	GB_GCA_016706465.1	d__Bacteria;p__Bacteroidota;c__Bacteroidia;o__Chitinophagales;f__Saprospiraceae;g__OLB9;s__OLB9 sp016715245
Activated sludge	GB_GCA_016706545.1	d__Bacteria;p__Myxococcota;c__Polyangia;o__Haliangiales;f__Haliangiaceae;g__JABFXX01;s__JABFXX01 sp016706545
Activated sludge	GB_GCA_016706575.1	d__Bacteria;p__Krumholzibacteriota;c__Krumholzibacteria;o__LZORAL124-64-63;f__LZORAL124-64-63;g__CAINDZ01;s__CAINDZ01 sp016703265
Activated sludge	GB_GCA_016706595.1	d__Bacteria;p__Bacteroidota;c__Bacteroidia;o__Chitinophagales;f__Chitinophagaceae;g__OLB11;s__OLB11 sp016706595
Activated sludge	GB_GCA_016706645.1	d__Bacteria;p__Proteobacteria;c__Gammaproteobacteria;o__Burkholderiales;f__Rhodocyclaceae;g__Sulfuritalea;s__Sulfuritalea sp016712985
Activated sludge	GB_GCA_016706695.1	d__Bacteria;p__Cyanobacteria;c__Vampirovibrionia;o__Obscuribacterales;f__Obscuribacteraceae;g__Obscuribacter;s__Obscuribacter sp016718315
Activated sludge	GB_GCA_016706705.1	d__Bacteria;p__Proteobacteria;c__Gammaproteobacteria;o__Burkholderiales;f__Casimicrobiaceae;g__CAIWHR01;s__CAIWHR01 sp016720425
Activated sludge	GB_GCA_016706735.1	d__Bacteria;p__Bacteroidota;c__Bacteroidia;o__Flavobacteriales;f__PHOS-HE28;g__PHOS-HE28;s__PHOS-HE28 sp016703105
Activated sludge	GB_GCA_016706785.1	d__Bacteria;p__Bacteroidota;c__Bacteroidia;o__Chitinophagales;f__Chitinophagaceae;g__Ferruginibacter;s__Ferruginibacter sp002381005
Activated sludge	GB_GCA_016706865.1	d__Bacteria;p__Bacteroidota;c__Bacteroidia;o__Chitinophagales;f__BACL12;g__UBA7236;s__UBA7236 sp002473275
Activated sludge	GB_GCA_016706985.1	d__Bacteria;p__Bacteroidota;c__Bacteroidia;o__AKYH767-A;f__OLB10;g__JADKJB01;s__JADKJB01 sp016713525
Activated sludge	GB_GCA_016707005.1	d__Bacteria;p__Bacteroidota;c__Kapabacteria;o__Kapabacteriales;f__Kapabacteriaceae;g__UBA10438;s__UBA10438 sp002426145
Activated sludge	GB_GCA_016707115.1	d__Bacteria;p__Bacteroidota;c__Ignavibacteria;o__Ignavibacteriales;f__Ignavibacteriaceae;g__IGN3;s__IGN3 sp016707115
Activated sludge	GB_GCA_016707165.1	d__Bacteria;p__Proteobacteria;c__Gammaproteobacteria;o__Burkholderiales;f__Nitrosomonadaceae;g__Nitrosomonas;s__Nitrosomonas oligotropha_A
Activated sludge	GB_GCA_016707175.1	d__Bacteria;p__Actinobacteriota;c__Actinomycetia;o__Actinomycetales;f__Dermatophilaceae;g__GCA-2748155;s__GCA-2748155 sp016707175
Activated sludge	GB_GCA_016707205.1	d__Bacteria;p__Bacteroidota;c__Bacteroidia;o__Chitinophagales;f__Saprospiraceae;g__JADJPL01;s__JADJPL01 sp016707205
Activated sludge	GB_GCA_016707245.1	d__Bacteria;p__Proteobacteria;c__Gammaproteobacteria;o__Burkholderiales;f__Burkholderiaceae;g__JAABQG01;s__JAABQG01 sp016721925
Activated sludge	GB_GCA_016707305.1	d__Bacteria;p__Bacteroidota;c__Bacteroidia;o__AKYH767-A;f__2013-40CM-41-45;g__JADKIH01;s__JADKIH01 sp016708785
Activated sludge	GB_GCA_016707385.1	d__Bacteria;p__Bacteroidota;c__Bacteroidia;o__Flavobacteriales;f__PHOS-HE28;g__PHOS-HE28;s__PHOS-HE28 sp002396605
Activated sludge	GB_GCA_016707425.1	d__Bacteria;p__Proteobacteria;c__Gammaproteobacteria;o__Steroidobacterales;f__Steroidobacteraceae;g__JADJHU01;s__JADJHU01 sp016707425
Activated sludge	GB_GCA_016707455.1	d__Bacteria;p__Proteobacteria;c__Gammaproteobacteria;o__Burkholderiales;f__Rhodocyclaceae;g__JAEUNL01;s__JAEUNL01 sp016707455
Activated sludge	GB_GCA_016707465.1	d__Bacteria;p__Bacteroidota;c__Bacteroidia;o__Flavobacteriales;f__PHOS-HE28;g__PHOS-HE28;s__PHOS-HE28 sp016704485
Activated sludge	GB_GCA_016707525.1	d__Bacteria;p__Bacteroidota;c__UBA10030;o__UBA10030;f__UBA6906;g__JAGDMK01;s__JAGDMK01 sp016707525
Activated sludge	GB_GCA_016707585.1	d__Bacteria;p__Bacteroidota;c__Ignavibacteria;o__Ignavibacteriales;f__Ignavibacteriaceae;g__IGN3;s__IGN3 sp016707585
Activated sludge	GB_GCA_016707605.1	d__Bacteria;p__Chloroflexota;c__Anaerolineae;o__Promineofilales;f__Promineofilaceae;g__Promineofilum;s__Promineofilum sp016707605
Activated sludge	GB_GCA_016707685.1	d__Bacteria;p__Bacteroidota;c__Bacteroidia;o__AKYH767;f__2-12-FULL-35-15;g__JAEUTT01;s__JAEUTT01 sp016707685
Activated sludge	GB_GCA_016707695.1	d__Bacteria;p__Bacteroidota;c__Bacteroidia;o__Chitinophagales;f__Saprospiraceae;g__UBA3362;s__UBA3362 sp016710265
Activated sludge	GB_GCA_016707705.1	d__Bacteria;p__Bacteroidota;c__Bacteroidia;o__Bacteroidales;f__UBA4417;g__UBA4417;s__UBA4417 sp016707705
Activated sludge	GB_GCA_016707735.1	d__Bacteria;p__Chloroflexota;c__Anaerolineae;o__SSC4;f__SSC4;g__JADJYJ01;s__JADJYJ01 sp016719785
Activated sludge	GB_GCA_016707765.1	d__Bacteria;p__Krumholzibacteriota;c__Krumholzibacteria;o__LZORAL124-64-63;f__LZORAL124-64-63;g__CAINDZ01;s__CAINDZ01 sp016703265
Activated sludge	GB_GCA_016707785.1	d__Bacteria;p__Bacteroidota;c__Bacteroidia;o__Bacteroidales;f__UBA4417;g__UBA4417;s__UBA4417 sp016707785
Activated sludge	GB_GCA_016707795.1	d__Bacteria;p__Proteobacteria;c__Gammaproteobacteria;o__Pseudomonadales;f__UBA5518;g__UBA5518;s__UBA5518 sp002396625
Activated sludge	GB_GCA_016707825.1	d__Bacteria;p__Actinobacteriota;c__Acidimicrobiia;o__Acidimicrobiales;f__Microtrichaceae;g__Microthrix;s__Microthrix sp002473265
Activated sludge	GB_GCA_016707865.1	d__Bacteria;p__Chloroflexota;c__Anaerolineae;o__Promineofilales;f__Promineofilaceae;g__JADJXA01;s__JADJXA01 sp016705235
Activated sludge	GB_GCA_016707895.1	d__Bacteria;p__Myxococcota;c__Polyangia;o__Haliangiales;f__Haliangiaceae;g__UBA2376;s__UBA2376 sp016707895
Activated sludge	GB_GCA_016707905.1	d__Bacteria;p__Bacteroidota;c__Bacteroidia;o__Chitinophagales;f__LD1;g__Bog-950;s__Bog-950 sp016715625
Activated sludge	GB_GCA_016707915.1	d__Bacteria;p__Bacteroidota;c__Ignavibacteria;o__SJA-28;f__B-1AR;g__JAEUSI01;s__JAEUSI01 sp016709315
Activated sludge	GB_GCA_016707955.1	d__Bacteria;p__Proteobacteria;c__Gammaproteobacteria;o__Xanthomonadales;f__Ahniellaceae;g__JADKHK01;s__JADKHK01 sp016703225
Activated sludge	GB_GCA_016708015.1	d__Bacteria;p__Bacteroidota;c__Bacteroidia;o__Bacteroidales;f__VadinHA17;g__LD21;s__LD21 sp016709865
Activated sludge	GB_GCA_016708025.1	d__Bacteria;p__Zixibacteria;c__MSB-5A5;o__GN15;f__FEB-12;g__FEB-12;s__FEB-12 sp016708025
Activated sludge	GB_GCA_016708055.1	d__Bacteria;p__Proteobacteria;c__Gammaproteobacteria;o__Steroidobacterales;f__Steroidobacteraceae;g__ZC4RG30;s__ZC4RG30 sp016720075
Activated sludge	GB_GCA_016708105.1	d__Bacteria;p__Bacteroidota;c__Bacteroidia;o__Flavobacteriales;f__Crocinitomicaceae;g__JADJGJ01;s__JADJGJ01 sp016708105
Activated sludge	GB_GCA_016708125.1	d__Bacteria;p__Bacteroidota;c__Ignavibacteria;o__Ignavibacteriales;f__Melioribacteraceae;g__GCA-2746605;s__GCA-2746605 sp016708125
Activated sludge	GB_GCA_016708265.1	d__Bacteria;p__Bacteroidota;c__Bacteroidia;o__Chitinophagales;f__Saprospiraceae;g__JADJGA01;s__JADJGA01 sp016708265
Activated sludge	GB_GCA_016708305.1	d__Bacteria;p__Bacteroidota;c__Bacteroidia;o__Chitinophagales;f__Chitinophagaceae;g__Niabella;s__Niabella sp016708305
Activated sludge	GB_GCA_016708315.1	d__Bacteria;p__Zixibacteria;c__MSB-5A5;o__CAIYYT01;f__CAIYYT01;g__JADJGC01;s__JADJGC01 sp016708315
Activated sludge	GB_GCA_016708345.1	d__Bacteria;p__Proteobacteria;c__Gammaproteobacteria;o__Burkholderiales;f__Burkholderiaceae;g__Rhodoferax;s__Rhodoferax sp016708345
Activated sludge	GB_GCA_016708465.1	d__Bacteria;p__Proteobacteria;c__Gammaproteobacteria;o__Xanthomonadales;f__Ahniellaceae;g__JADKHK01;s__JADKHK01 sp016708465
Activated sludge	GB_GCA_016708585.1	d__Bacteria;p__Proteobacteria;c__Gammaproteobacteria;o__Burkholderiales;f__Rhodocyclaceae;g__Sulfuritalea;s__Sulfuritalea sp016708585
Activated sludge	GB_GCA_016708645.1	d__Bacteria;p__Proteobacteria;c__Gammaproteobacteria;o__Burkholderiales;f__Burkholderiaceae;g__JAAFJR01;s__JAAFJR01 sp016705065
Activated sludge	GB_GCA_016708715.1	d__Bacteria;p__Proteobacteria;c__Gammaproteobacteria;o__Burkholderiales;f__Burkholderiaceae;g__Rhodoferax;s__Rhodoferax sp016719405
Activated sludge	GB_GCA_016708725.1	d__Bacteria;p__Proteobacteria;c__Gammaproteobacteria;o__Burkholderiales;f__Burkholderiaceae;g__Rhodoferax;s__Rhodoferax sp016708725
Activated sludge	GB_GCA_016708785.1	d__Bacteria;p__Bacteroidota;c__Bacteroidia;o__AKYH767-A;f__2013-40CM-41-45;g__JADKIH01;s__JADKIH01 sp016708785
Activated sludge	GB_GCA_016708825.1	d__Bacteria;p__Proteobacteria;c__Gammaproteobacteria;o__Burkholderiales;f__Usitatibacteraceae;g__FEB-7;s__FEB-7 sp016708825
Activated sludge	GB_GCA_016708845.1	d__Bacteria;p__Bacteroidota;c__Bacteroidia;o__AKYH767;f__B-17BO;g__UBA4416;s__UBA4416 sp016708845
Activated sludge	GB_GCA_016708875.1	d__Bacteria;p__Bacteroidota;c__Bacteroidia;o__Chitinophagales;f__Saprospiraceae;g__M3007;s__M3007 sp016708875
Activated sludge	GB_GCA_016708905.1	d__Bacteria;p__Proteobacteria;c__Gammaproteobacteria;o__Burkholderiales;f__Rhodocyclaceae;g__JAEUNL01;s__JAEUNL01 sp016707455
Activated sludge	GB_GCA_016708925.1	d__Bacteria;p__Proteobacteria;c__Gammaproteobacteria;o__Pseudomonadales;f__Porticoccaceae;g__JAGPUQ01;s__JAGPUQ01 sp016708925
Activated sludge	GB_GCA_016708955.1	d__Bacteria;p__Proteobacteria;c__Gammaproteobacteria;o__Burkholderiales;f__Nitrosomonadaceae;g__Nitrosomonas;s__Nitrosomonas sp016708955
Activated sludge	GB_GCA_016709005.1	d__Bacteria;p__Bacteroidota;c__Bacteroidia;o__Flavobacteriales;f__Crocinitomicaceae;g__JADJGJ01;s__JADJGJ01 sp016709005
Activated sludge	GB_GCA_016709025.1	d__Bacteria;p__Bacteroidota;c__Bacteroidia;o__Bacteroidales;f__Lentimicrobiaceae;g__Lentimicrobium;s__Lentimicrobium sp016709025
Activated sludge	GB_GCA_016709045.1	d__Bacteria;p__Bacteroidota;c__Bacteroidia;o__Chitinophagales;f__Chitinophagaceae;g__JJ008;s__JJ008 sp016719815
Activated sludge	GB_GCA_016709055.1	d__Bacteria;p__Bacteroidota;c__Bacteroidia;o__Bacteroidales;f__DTU049;g__DTU049;s__DTU049 sp001512885
Activated sludge	GB_GCA_016709065.1	d__Bacteria;p__Bacteroidota;c__Bacteroidia;o__Chitinophagales;f__Saprospiraceae;g__JADJPL01;s__JADJPL01 sp016707205
Activated sludge	GB_GCA_016709115.1	d__Bacteria;p__Proteobacteria;c__Gammaproteobacteria;o__Burkholderiales;f__Burkholderiaceae;g__JAABQG01;s__JAABQG01 sp016721925
Activated sludge	GB_GCA_016709145.1	d__Bacteria;p__Planctomycetota;c__B15-G4;o__B15-G4;f__JADJEK01;g__JADJEK01;s__JADJEK01 sp016709145
Activated sludge	GB_GCA_016709155.1	d__Bacteria;p__Bacteroidota;c__Ignavibacteria;o__Ignavibacteriales;f__Ignavibacteriaceae;g__JADJEI01;s__JADJEI01 sp016709155
Activated sludge	GB_GCA_016709185.1	d__Bacteria;p__Chloroflexota;c__Anaerolineae;o__UCB3;f__UCB3;g__JADJUE01;s__JADJUE01 sp016710785
Activated sludge	GB_GCA_016709195.1	d__Bacteria;p__Bacteroidota;c__Bacteroidia;o__Chitinophagales;f__Saprospiraceae;g__M3007;s__M3007 sp016719895
Activated sludge	GB_GCA_016709225.1	d__Bacteria;p__Myxococcota;c__Polyangia;o__Nannocystales;f__Nannocystaceae;g__Ga0077550;s__Ga0077550 sp016709225
Activated sludge	GB_GCA_016709335.1	d__Bacteria;p__Proteobacteria;c__Gammaproteobacteria;o__Burkholderiales;f__Rhodocyclaceae;g__Propionivibrio;s__Propionivibrio sp016709335
Activated sludge	GB_GCA_016709375.1	d__Bacteria;p__Bacteroidota;c__Bacteroidia;o__Chitinophagales;f__Saprospiraceae;g__UBA3362;s__UBA3362 sp016722295
Activated sludge	GB_GCA_016709425.1	d__Bacteria;p__Bacteroidota;c__Bacteroidia;o__Bacteroidales;f__VadinHA17;g__LD21;s__LD21 sp016715075
Activated sludge	GB_GCA_016709445.1	d__Bacteria;p__Planctomycetota;c__Phycisphaerae;o__Phycisphaerales;f__UBA1924;g__PNC22;s__PNC22 sp016709445
Activated sludge	GB_GCA_016709495.1	d__Bacteria;p__Proteobacteria;c__Gammaproteobacteria;o__Burkholderiales;f__Rhodocyclaceae;g__Azonexus;s__Azonexus sp016709495
Activated sludge	GB_GCA_016709515.1	d__Bacteria;p__Proteobacteria;c__Gammaproteobacteria;o__Burkholderiales;f__Burkholderiaceae;g__Giesbergeria;s__Giesbergeria sp017985015
Activated sludge	GB_GCA_016709545.1	d__Bacteria;p__Myxococcota;c__Polyangia;o__Polyangiales;f__JADJMO01;g__JADJMO01;s__JADJMO01 sp016709545
Activated sludge	GB_GCA_016709555.1	d__Bacteria;p__Elusimicrobiota;c__Elusimicrobia;o__F11;f__FEN-1173;g__JADJJR01;s__JADJJR01 sp016706425
Activated sludge	GB_GCA_016709575.1	d__Bacteria;p__Bacteroidota;c__Bacteroidia;o__AKYH767;f__B-17BO;g__JAFLBH01;s__JAFLBH01 sp016709575
Activated sludge	GB_GCA_016709625.1	d__Bacteria;p__Bacteroidota;c__Bacteroidia;o__Chitinophagales;f__Chitinophagaceae;g__OLB11;s__OLB11 sp016712665
Activated sludge	GB_GCA_016709645.1	d__Bacteria;p__Acidobacteriota;c__Blastocatellia;o__Pyrinomonadales;f__Pyrinomonadaceae;g__JAFDVJ01;s__JAFDVJ01 sp016715115
Activated sludge	GB_GCA_016709665.1	d__Bacteria;p__Proteobacteria;c__Gammaproteobacteria;o__Burkholderiales;f__Usitatibacteraceae;g__FEB-7;s__FEB-7 sp016709665
Activated sludge	GB_GCA_016709675.1	d__Bacteria;p__Proteobacteria;c__Gammaproteobacteria;o__Burkholderiales;f__Rhodocyclaceae;g__Accumulibacter;s__Accumulibacter sp016709675
Activated sludge	GB_GCA_016709685.1	d__Bacteria;p__Bacteroidota;c__Bacteroidia;o__Chitinophagales;f__Chitinophagaceae;g__JJ008;s__JJ008 sp016719015
Activated sludge	GB_GCA_016709725.1	d__Bacteria;p__Bacteroidota;c__Bacteroidia;o__AKYH767-A;f__OLB10;g__CAINEC01;s__CAINEC01 sp016709725
Activated sludge	GB_GCA_016709745.1	d__Bacteria;p__Proteobacteria;c__Gammaproteobacteria;o__Burkholderiales;f__Rhodocyclaceae;g__JADJEF01;s__JADJEF01 sp016721505
Activated sludge	GB_GCA_016709845.1	d__Bacteria;p__Bacteroidota;c__Bacteroidia;o__Cytophagales;f__Cyclobacteriaceae;g__ELB16-189;s__ELB16-189 sp016709845
Activated sludge	GB_GCA_016709865.1	d__Bacteria;p__Bacteroidota;c__Bacteroidia;o__Bacteroidales;f__VadinHA17;g__LD21;s__LD21 sp016709865
Activated sludge	GB_GCA_016709875.1	d__Bacteria;p__Planctomycetota;c__UBA1135;o__UBA1135;f__GCA-002686595;g__JADJLZ01;s__JADJLZ01 sp016709875
Activated sludge	GB_GCA_016709885.1	d__Bacteria;p__Proteobacteria;c__Gammaproteobacteria;o__Burkholderiales;f__Burkholderiaceae;g__JADJBS01;s__JADJBS01 sp016703665
Activated sludge	GB_GCA_016709965.1	d__Bacteria;p__Proteobacteria;c__Gammaproteobacteria;o__Burkholderiales;f__Rhodocyclaceae;g__Azonexus;s__Azonexus sp016709965
Activated sludge	GB_GCA_016709975.1	d__Bacteria;p__Gemmatimonadota;c__Gemmatimonadetes;o__Gemmatimonadales;f__GWC2-71-9;g__Palsa-1233;s__Palsa-1233 sp016720805
Activated sludge	GB_GCA_016710025.1	d__Bacteria;p__Bacteroidota;c__Bacteroidia;o__Chitinophagales;f__Saprospiraceae;g__OLB9;s__OLB9 sp016718205
Activated sludge	GB_GCA_016710065.1	d__Bacteria;p__Proteobacteria;c__Gammaproteobacteria;o__Burkholderiales;f__Burkholderiaceae;g__Ideonella;s__Ideonella sp016710065
Activated sludge	GB_GCA_016710095.1	d__Bacteria;p__Eisenbacteria;c__RBG-16-71-46;o__RBG-16-71-46;f__RBG-16-71-46;g__CAIXRL01;s__CAIXRL01 sp016710095
Activated sludge	GB_GCA_016710115.1	d__Bacteria;p__Bacteroidota;c__Bacteroidia;o__Chitinophagales;f__Saprospiraceae;g__JAGNXB01;s__JAGNXB01 sp016710115
Activated sludge	GB_GCA_016710135.1	d__Bacteria;p__Proteobacteria;c__Gammaproteobacteria;o__Burkholderiales;f__Nitrosomonadaceae;g__Nitrosomonas;s__Nitrosomonas sp016710135
Activated sludge	GB_GCA_016710165.1	d__Bacteria;p__Bacteroidota;c__Bacteroidia;o__Chitinophagales;f__Chitinophagaceae;g__Ferruginibacter;s__Ferruginibacter sp016710165
Activated sludge	GB_GCA_016710275.1	d__Bacteria;p__Planctomycetota;c__Phycisphaerae;o__UBA1845;f__Fen-1342;g__H1-PLA3;s__H1-PLA3 sp016710275
Activated sludge	GB_GCA_016710285.1	d__Bacteria;p__Bacteroidota;c__Kapabacteria;o__OLB7;f__OLB7;g__OLB7;s__OLB7 sp001567195
Activated sludge	GB_GCA_016710325.1	d__Bacteria;p__Chloroflexota;c__Anaerolineae;o__Promineofilales;f__Promineofilaceae;g__GCA-2699125;s__GCA-2699125 sp016710325
Activated sludge	GB_GCA_016710335.1	d__Bacteria;p__Proteobacteria;c__Alphaproteobacteria;o__Rhodospirillales;f__UXAT02;g__JADJXQ01;s__JADJXQ01 sp016710335
Activated sludge	GB_GCA_016710365.1	d__Bacteria;p__Chloroflexota;c__Anaerolineae;o__Caldilineales;f__Caldilineaceae;g__Caldilinea;s__Caldilinea sp016710365
Activated sludge	GB_GCA_016710385.1	d__Bacteria;p__Actinobacteriota;c__Actinomycetia;o__Actinomycetales;f__Dermatophilaceae;g__GCA-2748155;s__GCA-2748155 sp016710385
Activated sludge	GB_GCA_016710435.1	d__Bacteria;p__Proteobacteria;c__Alphaproteobacteria;o__Rhizobiales;f__Aestuariivirgaceae;g__Aestuariivirga;s__Aestuariivirga sp016710435
Activated sludge	GB_GCA_016710465.1	d__Bacteria;p__Proteobacteria;c__Gammaproteobacteria;o__Burkholderiales;f__Rhodocyclaceae;g__Sulfuritalea;s__Sulfuritalea sp016710465
Activated sludge	GB_GCA_016710525.1	d__Bacteria;p__Proteobacteria;c__Gammaproteobacteria;o__Burkholderiales;f__Burkholderiaceae;g__CAIZPE01;s__CAIZPE01 sp016710525
Activated sludge	GB_GCA_016710545.1	d__Bacteria;p__Actinobacteriota;c__Actinomycetia;o__Actinomycetales;f__Dermatophilaceae;g__Phycicoccus_A;s__Phycicoccus_A elongatus
Activated sludge	GB_GCA_016710585.1	d__Bacteria;p__Bacteroidota;c__Bacteroidia;o__Chitinophagales;f__Saprospiraceae;g__UBA3362;s__UBA3362 sp016710585
Activated sludge	GB_GCA_016710595.1	d__Bacteria;p__Bacteroidota;c__Bacteroidia;o__Chitinophagales;f__Chitinophagaceae;g__Ferruginibacter;s__Ferruginibacter sp016710595
Activated sludge	GB_GCA_016710625.1	d__Bacteria;p__Bacteroidota;c__Bacteroidia;o__Chitinophagales;f__Saprospiraceae;g__JADJVK01;s__JADJVK01 sp016710625
Activated sludge	GB_GCA_016710635.1	d__Bacteria;p__Acidobacteriota;c__Holophagae;o__Holophagales;f__Holophagaceae;g__JADJVL01;s__JADJVL01 sp016710635
Activated sludge	GB_GCA_016710645.1	d__Bacteria;p__Actinobacteriota;c__Actinomycetia;o__Actinomycetales;f__Dermatophilaceae;g__GCA-2748155;s__GCA-2748155 sp016710645
Activated sludge	GB_GCA_016710685.1	d__Bacteria;p__Bacteroidota;c__Bacteroidia;o__Flavobacteriales;f__PHOS-HE28;g__PHOS-HE28;s__PHOS-HE28 sp016710685
Activated sludge	GB_GCA_016710745.1	d__Bacteria;p__Bacteroidota;c__Bacteroidia;o__Chitinophagales;f__Chitinophagaceae;g__Ferruginibacter;s__Ferruginibacter sp016710745
Activated sludge	GB_GCA_016710765.1	d__Bacteria;p__Bacteroidota;c__Bacteroidia;o__Chitinophagales;f__Saprospiraceae;g__M3007;s__M3007 sp016710765
Activated sludge	GB_GCA_016710785.1	d__Bacteria;p__Chloroflexota;c__Anaerolineae;o__UCB3;f__UCB3;g__JADJUE01;s__JADJUE01 sp016710785
Activated sludge	GB_GCA_016710795.1	d__Bacteria;p__Proteobacteria;c__Alphaproteobacteria;o__Caulobacterales;f__TH1-2;g__Terricaulis;s__Terricaulis sp016703335
Activated sludge	GB_GCA_016710825.1	d__Bacteria;p__Proteobacteria;c__Gammaproteobacteria;o__Competibacterales;f__Competibacteraceae;g__Contendobacter;s__Contendobacter odensis_A
Activated sludge	GB_GCA_016710925.1	d__Bacteria;p__Bacteroidota;c__Bacteroidia;o__Chitinophagales;f__Saprospiraceae;g__OLB9;s__OLB9 sp016722285
Activated sludge	GB_GCA_016710935.1	d__Bacteria;p__Bacteroidota;c__Bacteroidia;o__Chitinophagales;f__Chitinophagaceae;g__Ferruginibacter;s__Ferruginibacter sp016710935
Activated sludge	GB_GCA_016710965.1	d__Bacteria;p__Bacteroidota;c__Bacteroidia;o__Flavobacteriales;f__PHOS-HE28;g__PHOS-HE28;s__PHOS-HE28 sp016710965
Activated sludge	GB_GCA_016710985.1	d__Bacteria;p__Bacteroidota;c__Ignavibacteria;o__SJA-28;f__B-1AR;g__JAGPCH01;s__JAGPCH01 sp016710985
Activated sludge	GB_GCA_016710995.1	d__Bacteria;p__Proteobacteria;c__Gammaproteobacteria;o__Competibacterales;f__Competibacteraceae;g__Competibacter_A;s__Competibacter_A sp002433805
Activated sludge	GB_GCA_016711045.1	d__Bacteria;p__Bacteroidota;c__Bacteroidia;o__Chitinophagales;f__Saprospiraceae;g__JADJTT01;s__JADJTT01 sp016711045
Activated sludge	GB_GCA_016711095.1	d__Bacteria;p__Actinobacteriota;c__Actinomycetia;o__Actinomycetales;f__Dermatophilaceae;g__GCA-2748155;s__GCA-2748155 sp016711095
Activated sludge	GB_GCA_016711105.1	d__Bacteria;p__Actinobacteriota;c__Actinomycetia;o__Propionibacteriales;f__Propionibacteriaceae;g__Micropruina;s__Micropruina sp016711105
Activated sludge	GB_GCA_016711125.1	d__Bacteria;p__Bacteroidota;c__Bacteroidia;o__Chitinophagales;f__Saprospiraceae;g__JABDMH01;s__JABDMH01 sp016711125
Activated sludge	GB_GCA_016711185.1	d__Bacteria;p__Proteobacteria;c__Alphaproteobacteria;o__Rhodobacterales;f__Rhodobacteraceae;g__JAAKGP01;s__JAAKGP01 sp016704435
Activated sludge	GB_GCA_016711205.1	d__Bacteria;p__Actinobacteriota;c__Actinomycetia;o__Propionibacteriales;f__Propionibacteriaceae;g__Micropruina;s__Micropruina sp016711205
Activated sludge	GB_GCA_016711225.1	d__Bacteria;p__Verrucomicrobiota;c__Verrucomicrobiae;o__Opitutales;f__Opitutaceae;g__CAJCBL01;s__CAJCBL01 sp016711225
Activated sludge	GB_GCA_016711265.1	d__Bacteria;p__Actinobacteriota;c__Actinomycetia;o__Actinomycetales;f__Dermatophilaceae;g__JADJTI01;s__JADJTI01 sp016711265
Activated sludge	GB_GCA_016711285.1	d__Bacteria;p__Bacteroidota;c__Bacteroidia;o__Chitinophagales;f__UBA2359;g__JADJTG01;s__JADJTG01 sp016711285
Activated sludge	GB_GCA_016711295.1	d__Bacteria;p__Bacteroidota;c__Bacteroidia;o__Chitinophagales;f__UBA2359;g__JADJTE01;s__JADJTE01 sp016711295
Activated sludge	GB_GCA_016711325.1	d__Bacteria;p__Actinobacteriota;c__Actinomycetia;o__Propionibacteriales;f__Propionibacteriaceae;g__Brevilactibacter;s__Brevilactibacter sp016711325
Activated sludge	GB_GCA_016711335.1	d__Bacteria;p__Proteobacteria;c__Gammaproteobacteria;o__Thiotrichales;f__Thiotrichaceae;g__Thiofilum;s__Thiofilum sp016711335
Activated sludge	GB_GCA_016711345.1	d__Bacteria;p__Acidobacteriota;c__Blastocatellia;o__Pyrinomonadales;f__Pyrinomonadaceae;g__OLB17;s__OLB17 sp016711345
Activated sludge	GB_GCA_016711385.1	d__Bacteria;p__Bacteroidota;c__Bacteroidia;o__Chitinophagales;f__Saprospiraceae;g__UBA3362;s__UBA3362 sp016717265
Activated sludge	GB_GCA_016711395.1	d__Bacteria;p__Proteobacteria;c__Gammaproteobacteria;o__Burkholderiales;f__Rhodocyclaceae;g__Propionivibrio;s__Propionivibrio sp016705685
Activated sludge	GB_GCA_016711405.1	d__Bacteria;p__Chloroflexota;c__Anaerolineae;o__Promineofilales;f__Promineofilaceae;g__JADJSZ01;s__JADJSZ01 sp016711405
Activated sludge	GB_GCA_016711435.1	d__Bacteria;p__Bacteroidota;c__Bacteroidia;o__Chitinophagales;f__Saprospiraceae;g__M3007;s__M3007 sp016711435
Activated sludge	GB_GCA_016711485.1	d__Bacteria;p__Spirochaetota;c__Leptospirae;o__Leptospirales;f__Leptospiraceae;g__UBA2033;s__UBA2033 sp016711485
Activated sludge	GB_GCA_016711515.1	d__Bacteria;p__Bacteroidota;c__Bacteroidia;o__Chitinophagales;f__Saprospiraceae;g__JADKBO01;s__JADKBO01 sp016715105
Activated sludge	GB_GCA_016711565.1	d__Bacteria;p__Bacteroidota;c__Bacteroidia;o__Chitinophagales;f__Saprospiraceae;g__UBA3362;s__UBA3362 sp016714365
Activated sludge	GB_GCA_016711605.1	d__Bacteria;p__Bacteroidota;c__Bacteroidia;o__Chitinophagales;f__JADIYW01;g__JADJSS01;s__JADJSS01 sp016711605
Activated sludge	GB_GCA_016711665.1	d__Bacteria;p__Chloroflexota;c__Anaerolineae;o__Anaerolineales;f__EnvOPS12;g__OLB14;s__OLB14 sp016709305
Activated sludge	GB_GCA_016711725.1	d__Bacteria;p__Proteobacteria;c__Gammaproteobacteria;o__Burkholderiales;f__Rhodocyclaceae;g__Accumulibacter;s__Accumulibacter sp016714935
Activated sludge	GB_GCA_016711805.1	d__Bacteria;p__Bacteroidota;c__Bacteroidia;o__AKYH767;f__B-17BO;g__UBA4416;s__UBA4416 sp016711805
Activated sludge	GB_GCA_016711875.1	d__Bacteria;p__Proteobacteria;c__Gammaproteobacteria;o__Burkholderiales;f__Usitatibacteraceae;g__FEB-7;s__FEB-7 sp016711875
Activated sludge	GB_GCA_016711895.1	d__Bacteria;p__Proteobacteria;c__Gammaproteobacteria;o__Burkholderiales;f__Rhodocyclaceae;g__Azonexus;s__Azonexus sp016721185
Activated sludge	GB_GCA_016711925.1	d__Bacteria;p__Proteobacteria;c__Gammaproteobacteria;o__Burkholderiales;f__Rhodocyclaceae;g__JAEUNL01;s__JAEUNL01 sp016711925
Activated sludge	GB_GCA_016711945.1	d__Bacteria;p__Bacteroidota;c__Bacteroidia;o__Chitinophagales;f__Chitinophagaceae;g__JJ008;s__JJ008 sp016708765
Activated sludge	GB_GCA_016711955.1	d__Bacteria;p__Proteobacteria;c__Gammaproteobacteria;o__Pseudomonadales;f__Moraxellaceae;g__Agitococcus;s__Agitococcus sp002333125
Activated sludge	GB_GCA_016711965.1	d__Bacteria;p__Acidobacteriota;c__Blastocatellia;o__RBC074;f__RBC074;g__JADJLO01;s__JADJLO01 sp016710075
Activated sludge	GB_GCA_016711975.1	d__Bacteria;p__Proteobacteria;c__Gammaproteobacteria;o__Pseudomonadales;f__UBA5518;g__UBA5518;s__UBA5518 sp002396625
Activated sludge	GB_GCA_016712025.1	d__Bacteria;p__Bacteroidota;c__Bacteroidia;o__Flavobacteriales;f__PHOS-HE28;g__PHOS-HE28;s__PHOS-HE28 sp016712025
Activated sludge	GB_GCA_016712035.1	d__Bacteria;p__Bacteroidota;c__Bacteroidia;o__Cytophagales;f__Cyclobacteriaceae;g__ELB16-189;s__ELB16-189 sp016712035
Activated sludge	GB_GCA_016712045.1	d__Bacteria;p__Acidobacteriota;c__Blastocatellia;o__Pyrinomonadales;f__Pyrinomonadaceae;g__OLB17;s__OLB17 sp016712045
Activated sludge	GB_GCA_016712105.1	d__Bacteria;p__Proteobacteria;c__Gammaproteobacteria;o__Xanthomonadales;f__Ahniellaceae;g__Ahniella;s__Ahniella sp016712105
Activated sludge	GB_GCA_016712125.1	d__Bacteria;p__Bacteroidota;c__Bacteroidia;o__Chitinophagales;f__Saprospiraceae;g__JADJLQ01;s__JADJLQ01 sp016709995
Activated sludge	GB_GCA_016712175.1	d__Bacteria;p__Actinobacteriota;c__Thermoleophilia;o__Solirubrobacterales;f__70-9;g__67-14;s__67-14 sp016712175
Activated sludge	GB_GCA_016712225.1	d__Bacteria;p__Bacteroidota;c__Bacteroidia;o__Chitinophagales;f__Saprospiraceae;g__UBA3362;s__UBA3362 sp016712225
Activated sludge	GB_GCA_016712265.1	d__Bacteria;p__Gemmatimonadota;c__Gemmatimonadetes;o__Gemmatimonadales;f__Gemmatimonadaceae;g__SCN-70-22;s__SCN-70-22 sp016712265
Activated sludge	GB_GCA_016712275.1	d__Bacteria;p__Planctomycetota;c__Phycisphaerae;o__UBA1845;f__UTPLA1;g__JADJRI01;s__JADJRI01 sp016712275
Activated sludge	GB_GCA_016712285.1	d__Bacteria;p__Planctomycetota;c__UBA8742;o__UBA2392;f__UBA2392;g__JADJRK01;s__JADJRK01 sp016712285
Activated sludge	GB_GCA_016712315.1	d__Bacteria;p__Myxococcota;c__Polyangia;o__Nannocystales;f__Nannocystaceae;g__JADJRG01;s__JADJRG01 sp016712315
Activated sludge	GB_GCA_016712345.1	d__Bacteria;p__Myxococcota;c__Polyangia;o__Polyangiales;f__Polyangiaceae;g__JADJRH01;s__JADJRH01 sp016712345
Activated sludge	GB_GCA_016712355.1	d__Bacteria;p__Cyanobacteria;c__Vampirovibrionia;o__Vampirovibrionales;f__Vampirovibrionaceae;g__JADJRF01;s__JADJRF01 sp016712355
Activated sludge	GB_GCA_016712375.1	d__Bacteria;p__Proteobacteria;c__Alphaproteobacteria;o__Rhodospirillales;f__UXAT02;g__SSA4;s__SSA4 sp016712375
Activated sludge	GB_GCA_016712405.1	d__Bacteria;p__Proteobacteria;c__Gammaproteobacteria;o__Pseudomonadales;f__Cellvibrionaceae;g__Cellvibrio;s__Cellvibrio sp016712405
Activated sludge	GB_GCA_016712415.1	d__Bacteria;p__Bacteroidota;c__Bacteroidia;o__Chitinophagales;f__Saprospiraceae;g__M3007;s__M3007 sp016712415
Activated sludge	GB_GCA_016712445.1	d__Bacteria;p__Proteobacteria;c__Alphaproteobacteria;o__Caulobacterales;f__Hyphomonadaceae;g__Hyphomonas;s__Hyphomonas sp016712445
Activated sludge	GB_GCA_016712465.1	d__Bacteria;p__Cyanobacteria;c__Vampirovibrionia;o__Obscuribacterales;f__Obscuribacteraceae;g__Obscuribacter;s__Obscuribacter sp016712465
Activated sludge	GB_GCA_016712505.1	d__Bacteria;p__Eisenbacteria;c__RBG-16-71-46;o__CAIMUX01;f__CAIMUX01;g__JADJQY01;s__JADJQY01 sp016712505
Activated sludge	GB_GCA_016712525.1	d__Bacteria;p__Myxococcota;c__Polyangia;o__Polyangiales;f__Polyangiaceae;g__JAAFHV01;s__JAAFHV01 sp016712525
Activated sludge	GB_GCA_016712535.1	d__Bacteria;p__Bacteroidota;c__Bacteroidia;o__Flavobacteriales;f__PHOS-HE28;g__PHOS-HE28;s__PHOS-HE28 sp016712535
Activated sludge	GB_GCA_016712565.1	d__Bacteria;p__Planctomycetota;c__UBA1135;o__UBA1135;f__GCA-002686595;g__JADJQU01;s__JADJQU01 sp016712565
Activated sludge	GB_GCA_016712575.1	d__Bacteria;p__Bdellovibrionota;c__Bdellovibrionia;o__Bdellovibrionales;f__UBA6776;g__JADJVA01;s__JADJVA01 sp016716765
Activated sludge	GB_GCA_016712595.1	d__Bacteria;p__Proteobacteria;c__Alphaproteobacteria;o__Rhodospirillales;f__UXAT02;g__SSA4;s__SSA4 sp016712595
Activated sludge	GB_GCA_016712625.1	d__Bacteria;p__Proteobacteria;c__Gammaproteobacteria;o__Competibacterales;f__Competibacteraceae;g__Competibacter_A;s__Competibacter_A sp016712625
Activated sludge	GB_GCA_016712635.1	d__Bacteria;p__Proteobacteria;c__Gammaproteobacteria;o__JADJWH01;f__JADJWH01;g__JADJWH01;s__JADJWH01 sp016712635
Activated sludge	GB_GCA_016712665.1	d__Bacteria;p__Bacteroidota;c__Bacteroidia;o__Chitinophagales;f__Chitinophagaceae;g__OLB11;s__OLB11 sp016712665
Activated sludge	GB_GCA_016712675.1	d__Bacteria;p__Krumholzibacteriota;c__Krumholzibacteria;o__LZORAL124-64-63;f__LZORAL124-64-63;g__CAINDZ01;s__CAINDZ01 sp016712675
Activated sludge	GB_GCA_016712715.1	d__Bacteria;p__Proteobacteria;c__Alphaproteobacteria;o__Dongiales;f__Dongiaceae;g__Dongia;s__Dongia sp016712715
Activated sludge	GB_GCA_016712725.1	d__Bacteria;p__Bacteroidota;c__Bacteroidia;o__Chitinophagales;f__Chitinophagaceae;g__JJ008;s__JJ008 sp016719165
Activated sludge	GB_GCA_016712745.1	d__Bacteria;p__Myxococcota;c__Polyangia;o__Polyangiales;f__JADJQN01;g__JADJQN01;s__JADJQN01 sp016712745
Activated sludge	GB_GCA_016712785.1	d__Bacteria;p__Acidobacteriota;c__Blastocatellia;o__Pyrinomonadales;f__Pyrinomonadaceae;g__JAFDVJ01;s__JAFDVJ01 sp016715115
Activated sludge	GB_GCA_016712825.1	d__Bacteria;p__AABM5-125-24;c__RPQS01;o__RPQS01;f__RPQS01;g__JABWCQ01;s__JABWCQ01 sp016702305
Activated sludge	GB_GCA_016712865.1	d__Bacteria;p__Proteobacteria;c__Gammaproteobacteria;o__Xanthomonadales;f__Rhodanobacteraceae;g__Dokdonella;s__Dokdonella sp016712865
Activated sludge	GB_GCA_016712885.1	d__Bacteria;p__Chloroflexota;c__Anaerolineae;o__Aggregatilineales;f__A4b;g__OLB13;s__OLB13 sp016712885
Activated sludge	GB_GCA_016712915.1	d__Bacteria;p__Proteobacteria;c__Gammaproteobacteria;o__Burkholderiales;f__Burkholderiaceae;g__Rubrivivax;s__Rubrivivax sp016709385
Activated sludge	GB_GCA_016712925.1	d__Bacteria;p__Bacteroidota;c__Bacteroidia;o__Chitinophagales;f__Saprospiraceae;g__JADKBO01;s__JADKBO01 sp016717655
Activated sludge	GB_GCA_016712935.1	d__Bacteria;p__Proteobacteria;c__Gammaproteobacteria;o__Burkholderiales;f__Rhodocyclaceae;g__Accumulibacter;s__Accumulibacter sp016714935
Activated sludge	GB_GCA_016712985.1	d__Bacteria;p__Proteobacteria;c__Gammaproteobacteria;o__Burkholderiales;f__Rhodocyclaceae;g__Sulfuritalea;s__Sulfuritalea sp016712985
Activated sludge	GB_GCA_016713005.1	d__Bacteria;p__Proteobacteria;c__Gammaproteobacteria;o__Burkholderiales;f__Burkholderiaceae;g__Ramlibacter;s__Ramlibacter sp016713005
Activated sludge	GB_GCA_016713015.1	d__Bacteria;p__Gemmatimonadota;c__Gemmatimonadetes;o__Gemmatimonadales;f__Gemmatimonadaceae;g__SCN-70-22;s__SCN-70-22 sp016719105
Activated sludge	GB_GCA_016713025.1	d__Bacteria;p__Bacteroidota;c__Bacteroidia;o__Chitinophagales;f__Saprospiraceae;g__OLB9;s__OLB9 sp016713025
Activated sludge	GB_GCA_016713035.1	d__Bacteria;p__Verrucomicrobiota;c__Verrucomicrobiae;o__Verrucomicrobiales;f__Verrucomicrobiaceae;g__Prosthecobacter;s__Prosthecobacter sp016713035
Activated sludge	GB_GCA_016713085.1	d__Bacteria;p__Bacteroidota;c__Bacteroidia;o__Chitinophagales;f__Chitinophagaceae;g__Lacibacter;s__Lacibacter sp016713085
Activated sludge	GB_GCA_016713105.1	d__Bacteria;p__Proteobacteria;c__Alphaproteobacteria;o__Rhizobiales;f__Devosiaceae;g__Devosia_A;s__Devosia_A sp016713105
Activated sludge	GB_GCA_016713115.1	d__Bacteria;p__Proteobacteria;c__Gammaproteobacteria;o__Pseudomonadales;f__UBA7239;g__UBA7239;s__UBA7239 sp016713115
Activated sludge	GB_GCA_016713125.1	d__Bacteria;p__Proteobacteria;c__Gammaproteobacteria;o__Burkholderiales;f__SG8-39;g__SZAS-79;s__SZAS-79 sp016713125
Activated sludge	GB_GCA_016713135.1	d__Bacteria;p__Proteobacteria;c__Gammaproteobacteria;o__Xanthomonadales;f__SZUA-5;g__JADKFD01;s__JADKFD01 sp016713135
Activated sludge	GB_GCA_016713175.1	d__Bacteria;p__Planctomycetota;c__UBA1135;o__UBA2386;f__UBA2386;g__JADJPQ01;s__JADJPQ01 sp016713175
Activated sludge	GB_GCA_016713235.1	d__Bacteria;p__Proteobacteria;c__Alphaproteobacteria;o__Rhizobiales;f__Xanthobacteraceae;g__Ga0077548;s__Ga0077548 sp016713235
Activated sludge	GB_GCA_016713245.1	d__Bacteria;p__Verrucomicrobiota;c__Verrucomicrobiae;o__Verrucomicrobiales;f__Verrucomicrobiaceae;g__Prosthecobacter;s__Prosthecobacter sp016713245
Activated sludge	GB_GCA_016713275.1	d__Bacteria;p__Bacteroidota;c__Bacteroidia;o__Chitinophagales;f__Saprospiraceae;g__JADJPL01;s__JADJPL01 sp016713275
Activated sludge	GB_GCA_016713305.1	d__Bacteria;p__Proteobacteria;c__Gammaproteobacteria;o__Burkholderiales;f__Ga0077523;g__Ga0077526;s__Ga0077526 sp016713305
Activated sludge	GB_GCA_016713325.1	d__Bacteria;p__Chloroflexota;c__Anaerolineae;o__Aggregatilineales;f__A4b;g__OLB15;s__OLB15 sp016713325
Activated sludge	GB_GCA_016713335.1	d__Bacteria;p__Chloroflexota;c__Anaerolineae;o__Caldilineales;f__Caldilineaceae;g__JADJPH01;s__JADJPH01 sp016713335
Activated sludge	GB_GCA_016713355.1	d__Bacteria;p__Chloroflexota;c__Anaerolineae;o__Aggregatilineales;f__A4b;g__OLB15;s__OLB15 sp016717205
Activated sludge	GB_GCA_016713365.1	d__Bacteria;p__Verrucomicrobiota;c__Verrucomicrobiae;o__Pedosphaerales;f__JADJPG01;g__JADJPG01;s__JADJPG01 sp016713365
Activated sludge	GB_GCA_016713405.1	d__Bacteria;p__Acidobacteriota;c__Blastocatellia;o__Chloracidobacteriales;f__JADJPF01;g__JADJPF01;s__JADJPF01 sp016713405
Activated sludge	GB_GCA_016713425.1	d__Bacteria;p__Myxococcota;c__WYAZ01;o__WYAZ01;f__WYAZ01;g__JADJPE01;s__JADJPE01 sp016713425
Activated sludge	GB_GCA_016713435.1	d__Bacteria;p__Gemmatimonadota;c__Gemmatimonadetes;o__Gemmatimonadales;f__GWC2-71-9;g__JADJOM01;s__JADJOM01 sp016713435
Activated sludge	GB_GCA_016713455.1	d__Bacteria;p__Bacteroidota;c__Kapabacteria;o__Kapabacteriales;f__UBA961;g__UBA2353;s__UBA2353 sp002344005
Activated sludge	GB_GCA_016713535.1	d__Bacteria;p__JADJOY01;c__JADJOY01;o__JADJOY01;f__JADJOY01;g__JADJOY01;s__JADJOY01 sp016713535
Activated sludge	GB_GCA_016713565.1	d__Bacteria;p__Bacteroidota;c__Ignavibacteria;o__Ignavibacteriales;f__Melioribacteraceae;g__GCA-2746605;s__GCA-2746605 sp016713565
Activated sludge	GB_GCA_016713585.1	d__Bacteria;p__Bdellovibrionota;c__Bdellovibrionia;o__Bdellovibrionales;f__Bdellovibrionaceae;g__JADJOV01;s__JADJOV01 sp016713585
Activated sludge	GB_GCA_016713625.1	d__Bacteria;p__Proteobacteria;c__Gammaproteobacteria;o__Burkholderiales;f__Rhodocyclaceae;g__Accumulibacter;s__Accumulibacter sp016713625
Activated sludge	GB_GCA_016713645.1	d__Bacteria;p__Bacteroidota;c__Bacteroidia;o__Chitinophagales;f__JADJOU01;g__JADJOU01;s__JADJOU01 sp016713645
Activated sludge	GB_GCA_016713665.1	d__Bacteria;p__Myxococcota_A;c__UBA9160;o__UBA9160;f__UBA4427;g__JADJOR01;s__JADJOR01 sp016713665
[truncated: 5,701 more rows]

## Sheet: Table S7 Genome_biofilm
Table S7 The list of sequencend genomes in Biofilm
Sample	Genome_ID	GTDB_taxonomy
Biofilm	GB_GCA_000179715.1	d__Bacteria;p__Actinobacteriota;c__Coriobacteriia;o__Coriobacteriales;f__Atopobiaceae;g__Fannyhessea;s__Fannyhessea massiliense
Biofilm	GB_GCA_000196815.1	d__Bacteria;p__Nitrospirota;c__Nitrospiria;o__Nitrospirales;f__Nitrospiraceae;g__Nitrospira_A;s__Nitrospira_A defluvii_A
Biofilm	GB_GCA_000244995.1	d__Bacteria;p__Proteobacteria;c__Gammaproteobacteria;o__Burkholderiales;f__Burkholderiaceae;g__Aquabacterium_A;s__Aquabacterium_A sp000244995
Biofilm	GB_GCA_000335715.1	d__Bacteria;p__Proteobacteria;c__Gammaproteobacteria;o__Burkholderiales;f__Chromobacteriaceae;g__Vogesella;s__Vogesella sp000335715
Biofilm	GB_GCA_000335735.1	d__Bacteria;p__Proteobacteria;c__Alphaproteobacteria;o__Caulobacterales;f__Caulobacteraceae;g__Brevundimonas;s__Brevundimonas sp000335735
Biofilm	GB_GCA_000421085.1	d__Bacteria;p__Proteobacteria;c__Alphaproteobacteria;o__Rhizobiales;f__Rhizobiaceae;g__Sinorhizobium;s__Sinorhizobium sp000421085
Biofilm	GB_GCA_000435075.1	d__Bacteria;p__Bacteroidota;c__Bacteroidia;o__Bacteroidales;f__UBA932;g__Cryptobacteroides;s__Cryptobacteroides sp000435075
Biofilm	GB_GCA_000437455.1	d__Bacteria;p__Firmicutes_A;c__Clostridia;o__TANB77;f__CAG-508;g__Merdicola;s__Merdicola sp018371855
Biofilm	GB_GCA_000437715.1	d__Bacteria;p__Firmicutes;c__Bacilli;o__Erysipelotrichales;f__Coprobacillaceae;g__Catenibacterium;s__Catenibacterium sp000437715
Biofilm	GB_GCA_000438985.1	d__Bacteria;p__Bacteroidota;c__Bacteroidia;o__Chitinophagales;f__Chitinophagaceae;g__Sediminibacterium;s__Sediminibacterium sp000438985
Biofilm	GB_GCA_000466585.1	d__Bacteria;p__Firmicutes_A;c__Clostridia;o__Clostridiales;f__Clostridiaceae;g__F0540;s__F0540 sp000466585
Biofilm	GB_GCA_000503195.1	d__Bacteria;p__Proteobacteria;c__Alphaproteobacteria;o__Sphingomonadales;f__Sphingomonadaceae;g__Blastomonas;s__Blastomonas sp000503195
Biofilm	GB_GCA_000503875.1	d__Bacteria;p__Patescibacteria;c__JAEDAM01;o__Absconditabacterales;f__X112;g__UBA5124;s__UBA5124 sp000503875
Biofilm	GB_GCA_000525025.1	d__Bacteria;p__Proteobacteria;c__Gammaproteobacteria;o__Burkholderiales;f__Methylophilaceae;g__Methylophilus;s__Methylophilus sp000525025
Biofilm	GB_GCA_000584955.2	d__Bacteria;p__Proteobacteria;c__Gammaproteobacteria;o__Burkholderiales;f__Rhodocyclaceae;g__Accumulibacter;s__Accumulibacter phosphatis_E
Biofilm	GB_GCA_000687695.1	d__Bacteria;p__Firmicutes_A;c__Clostridia;o__Lachnospirales;f__Lachnospiraceae;g__Eubacterium_F;s__Eubacterium_F sp000687695
Biofilm	GB_GCA_000739655.1	d__Bacteria;p__Verrucomicrobiota;c__Verrucomicrobiae;o__Verrucomicrobiales;f__Verrucomicrobiaceae;g__Verrucomicrobium;s__Verrucomicrobium sp000739655
Biofilm	GB_GCA_000743035.1	d__Bacteria;p__Proteobacteria;c__Alphaproteobacteria;o__Caedimonadales;f__Caedimonadaceae;g__Paracaedimonas;s__Paracaedimonas acanthamoebae
Biofilm	GB_GCA_000745135.1	d__Bacteria;p__Proteobacteria;c__Alphaproteobacteria;o__Rhizobiales;f__Beijerinckiaceae;g__Microvirga;s__Microvirga sp000745135
Biofilm	GB_GCA_000787385.1	d__Bacteria;p__Firmicutes;c__Bacilli;o__Paenibacillales;f__Paenibacillaceae;g__Paenibacillus;s__Paenibacillus cookii
Biofilm	GB_GCA_000980225.1	d__Bacteria;p__Bacteroidota;c__Bacteroidia;o__Bacteroidales;f__Rikenellaceae;g__Tidjanibacter;s__Tidjanibacter inops_A
Biofilm	GB_GCA_000980235.1	d__Bacteria;p__Firmicutes_A;c__Clostridia;o__Oscillospirales;f__Ruminococcaceae;g__Ruminococcus_C;s__Ruminococcus_C sp000433635
Biofilm	GB_GCA_000980375.1	d__Bacteria;p__Cyanobacteria;c__Vampirovibrionia;o__Gastranaerophilales;f__Gastranaerophilaceae;g__Limenecus;s__Limenecus avicola
Biofilm	GB_GCA_000980395.1	d__Bacteria;p__Firmicutes_A;c__Clostridia;o__Oscillospirales;f__Acutalibacteraceae;g__Eubacterium_R;s__Eubacterium_R sp000436835
Biofilm	GB_GCA_000980425.1	d__Bacteria;p__Proteobacteria;c__Alphaproteobacteria;o__RF32;f__CAG-239;g__Scatocola;s__Scatocola faecipullorum
Biofilm	GB_GCA_000980455.1	d__Bacteria;p__Cyanobacteria;c__Vampirovibrionia;o__Gastranaerophilales;f__Gastranaerophilaceae;g__Limenecus;s__Limenecus avicola
Biofilm	GB_GCA_000980495.1	d__Bacteria;p__Proteobacteria;c__Gammaproteobacteria;o__Burkholderiales;f__Burkholderiaceae;g__Parasutterella;s__Parasutterella gallistercoris
Biofilm	GB_GCA_000989195.1	d__Bacteria;p__Dependentiae;c__Babeliae;o__Babeliales;f__Vermiphilaceae;g__GWF2-30-66;s__GWF2-30-66 sp000989195
Biofilm	GB_GCA_000991405.1	d__Bacteria;p__Patescibacteria;c__Paceibacteria;o__UBA9983_A;f__UBA9973;g__UBA8515;s__UBA8515 sp000991405
Biofilm	GB_GCA_000996205.1	d__Bacteria;p__Patescibacteria;c__Paceibacteria;o__UBA9983_A;f__GWA1-40-21;g__GWA1-40-21;s__GWA1-40-21 sp000996205
Biofilm	GB_GCA_000998635.1	d__Bacteria;p__Patescibacteria;c__ABY1;o__Magasanikbacterales;f__UBA922;g__UBA12086;s__UBA12086 sp003518365
Biofilm	GB_GCA_001007975.1	d__Bacteria;p__Patescibacteria;c__JAEDAM01;o__Absconditabacterales;f__X112;g__Aalborg-AAW-1;s__Aalborg-AAW-1 sp001007975
Biofilm	GB_GCA_001017435.1	d__Bacteria;p__Proteobacteria;c__Gammaproteobacteria;o__Burkholderiales;f__Burkholderiaceae;g__Polyangium_A;s__Polyangium_A brachysporum
Biofilm	GB_GCA_001025035.1	d__Bacteria;p__Actinobacteriota;c__Acidimicrobiia;o__Acidimicrobiales;f__Microtrichaceae;g__IMCC26207;s__IMCC26207 sp001025035
Biofilm	GB_GCA_001184395.1	d__Bacteria;p__Proteobacteria;c__Gammaproteobacteria;o__Burkholderiales;f__Burkholderiaceae;g__Caballeronia;s__Caballeronia calva
Biofilm	GB_GCA_001189155.1	d__Bacteria;p__Patescibacteria;c__Paceibacteria;o__UBA9983_A;f__Zambryskibacteraceae;g__C7867-006;s__C7867-006 sp001189155
Biofilm	GB_GCA_001192655.1	d__Bacteria;p__Proteobacteria;c__Alphaproteobacteria;o__Caedimonadales;f__Caedimonadaceae;g__Caedimonas;s__Caedimonas varicaedens
Biofilm	GB_GCA_001295905.1	d__Bacteria;p__Proteobacteria;c__Gammaproteobacteria;o__Burkholderiales;f__Burkholderiaceae;g__Rubrivivax;s__Rubrivivax sp001295905
Biofilm	GB_GCA_001304855.1	d__Bacteria;p__Firmicutes_A;c__Clostridia;o__Lachnospirales;f__Lachnospiraceae;g__Enterocloster;s__Enterocloster sp001304855
Biofilm	GB_GCA_001399705.1	d__Bacteria;p__Chloroflexota;c__Chloroflexia;o__Chloroflexales;f__Roseiflexaceae;g__Kouleothrix;s__Kouleothrix aurantiaca
Biofilm	GB_GCA_001411745.2	d__Bacteria;p__Proteobacteria;c__Gammaproteobacteria;o__Pseudomonadales;f__Moraxellaceae;g__Psychrobacter;s__Psychrobacter glacincola_A
Biofilm	GB_GCA_001437765.1	d__Bacteria;p__Actinobacteriota;c__Acidimicrobiia;o__Acidimicrobiales;f__Ilumatobacteraceae;g__UBA3006;s__UBA3006 sp002367695
Biofilm	GB_GCA_001464215.1	d__Bacteria;p__Proteobacteria;c__Alphaproteobacteria;o__Rhizobiales;f__Xanthobacteraceae;g__Ga0077548;s__Ga0077548 sp001464215
Biofilm	GB_GCA_001464255.1	d__Bacteria;p__Actinobacteriota;c__Actinomycetia;o__Actinomycetales;f__Microbacteriaceae;g__Chryseoglobus;s__Chryseoglobus sp001464255
Biofilm	GB_GCA_001464285.1	d__Bacteria;p__Proteobacteria;c__Alphaproteobacteria;o__Rhizobiales;f__Hyphomicrobiaceae;g__Hyphomicrobium;s__Hyphomicrobium sp001464285
Biofilm	GB_GCA_001464385.1	d__Bacteria;p__Myxococcota;c__Polyangia;o__Nannocystales;f__Nannocystaceae;g__Ga0077550;s__Ga0077550 sp001464385
Biofilm	GB_GCA_001464425.1	d__Bacteria;p__Proteobacteria;c__Alphaproteobacteria;o__Caulobacterales;f__TH1-2;g__Terricaulis;s__Terricaulis sp001464425
Biofilm	GB_GCA_001464655.1	d__Bacteria;p__Proteobacteria;c__Alphaproteobacteria;o__Rhizobiales;f__Hyphomicrobiaceae;g__Ga0077555;s__Ga0077555 sp001464655
Biofilm	GB_GCA_001464715.1	d__Bacteria;p__Bdellovibrionota;c__Bdellovibrionia;o__Bdellovibrionales;f__Bdellovibrionaceae;g__Ga0074137;s__Ga0074137 sp001464715
Biofilm	GB_GCA_001464795.1	d__Bacteria;p__Bdellovibrionota;c__Bdellovibrionia;o__Bdellovibrionales;f__Bdellovibrionaceae;g__Ga0074139;s__Ga0074139 sp001464795
Biofilm	GB_GCA_001464855.1	d__Bacteria;p__Proteobacteria;c__Alphaproteobacteria;o__Rhizobiales;f__Hyphomicrobiaceae;g__Ga0077555;s__Ga0077555 sp001464855
Biofilm	GB_GCA_001464935.1	d__Bacteria;p__Proteobacteria;c__Gammaproteobacteria;o__Ga0077536;f__Ga0077536;g__Ga0077536;s__Ga0077536 sp001464935
Biofilm	GB_GCA_001557035.1	d__Bacteria;p__Proteobacteria;c__Alphaproteobacteria;o__Reyranellales;f__Reyranellaceae;g__Reyranella;s__Reyranella sp001557035
Biofilm	GB_GCA_001567085.1	d__Bacteria;p__Chloroflexota;c__Anaerolineae;o__Aggregatilineales;f__A4b;g__OLB15;s__OLB15 sp001567085
Biofilm	GB_GCA_001567105.1	d__Bacteria;p__Chloroflexota;c__Anaerolineae;o__Anaerolineales;f__EnvOPS12;g__OLB14;s__OLB14 sp001567105
Biofilm	GB_GCA_001567165.1	d__Bacteria;p__Bacteroidota;c__Bacteroidia;o__Chitinophagales;f__Chitinophagaceae;g__OLB11;s__OLB11 sp001567165
Biofilm	GB_GCA_001567175.1	d__Bacteria;p__Bacteroidota;c__Kapabacteria;o__Kapabacteriales;f__Kapabacteriaceae;g__OLB6;s__OLB6 sp001567175
Biofilm	GB_GCA_001567185.1	d__Bacteria;p__Bacteroidota;c__Bacteroidia;o__Cytophagales;f__Cyclobacteriaceae;g__ELB16-189;s__ELB16-189 sp001567185
Biofilm	GB_GCA_001567255.1	d__Bacteria;p__Bacteroidota;c__Bacteroidia;o__Chitinophagales;f__Saprospiraceae;g__OLB9;s__OLB9 sp001567255
Biofilm	GB_GCA_001567275.1	d__Bacteria;p__Bacteroidota;c__Bacteroidia;o__AKYH767-A;f__OLB10;g__OLB10;s__OLB10 sp001567275
Biofilm	GB_GCA_001567325.1	d__Bacteria;p__Bacteroidota;c__Ignavibacteria;o__SJA-28;f__B-1AR;g__OLB4;s__OLB4 sp002050165
Biofilm	GB_GCA_001567365.1	d__Bacteria;p__Patescibacteria;c__Paceibacteria;o__UBA9983_A;f__UBA918;g__OLB19;s__OLB19 sp001567365
Biofilm	GB_GCA_001567545.1	d__Bacteria;p__Bacteroidota;c__Ignavibacteria;o__SJA-28;f__OLB5;g__OLB5;s__OLB5 sp001567545
Biofilm	GB_GCA_001602415.1	d__Bacteria;p__Bacteroidota;c__Bacteroidia;o__NS11-12g;f__UKL13-3;g__UKL13-3;s__UKL13-3 sp001602415
Biofilm	GB_GCA_001602455.1	d__Bacteria;p__Proteobacteria;c__Gammaproteobacteria;o__Burkholderiales;f__Usitatibacteraceae;g__UKL13-2;s__UKL13-2 sp001602455
Biofilm	GB_GCA_001603075.1	d__Bacteria;p__Planctomycetota;c__Phycisphaerae;o__Sedimentisphaerales;f__SG8-4;g__PLanc-01;s__PLanc-01 sp001603075
Biofilm	GB_GCA_001603165.1	d__Bacteria;p__Spirochaetota;c__Spirochaetia;o__Treponematales;f__UBA8932;g__UBA2256;s__UBA2256 sp001603165
Biofilm	GB_GCA_001603425.1	d__Bacteria;p__Bacteroidota;c__Bacteroidia;o__Bacteroidales;f__UBA932;g__Bact-08;s__Bact-08 sp001603425
Biofilm	GB_GCA_001604435.1	d__Bacteria;p__Synergistota;c__Synergistia;o__Synergistales;f__Aminobacteriaceae;g__JAAYLU01;s__JAAYLU01 sp001604435
Biofilm	GB_GCA_001604475.1	d__Bacteria;p__Synergistota;c__Synergistia;o__Synergistales;f__Synergistaceae;g__Syner-03;s__Syner-03 sp002306075
Biofilm	GB_GCA_001604545.1	d__Bacteria;p__Thermotogota;c__Thermotogae;o__Petrotogales;f__Kosmotogaceae;g__Mesotoga;s__Mesotoga infera_B
Biofilm	GB_GCA_001650895.1	d__Bacteria;p__Proteobacteria;c__Alphaproteobacteria;o__Rhodobacterales;f__Rhodobacteraceae;g__EhC02;s__EhC02 sp001650895
Biofilm	GB_GCA_001657385.1	d__Bacteria;p__Proteobacteria;c__Alphaproteobacteria;o__Caulobacterales;f__Parvularculaceae;g__Marinicaulis;s__Marinicaulis sp001657385
Biofilm	GB_GCA_001665255.1	d__Bacteria;p__Actinobacteriota;c__Actinomycetia;o__Mycobacteriales;f__Mycobacteriaceae;g__Mycobacterium;s__Mycobacterium sp001665255
Biofilm	GB_GCA_001679665.1	d__Bacteria;p__Proteobacteria;c__Alphaproteobacteria;o__Caulobacterales;f__TH1-2;g__Terricaulis;s__Terricaulis sp001679665
Biofilm	GB_GCA_001683845.1	d__Bacteria;p__Proteobacteria;c__Alphaproteobacteria;o__Sphingomonadales;f__Sphingomonadaceae;g__Croceibacterium;s__Croceibacterium sp001683845
Biofilm	GB_GCA_001701195.1	d__Bacteria;p__Bacteroidota;c__Bacteroidia;o__Bacteroidales;f__Muribaculaceae;g__Muribaculum;s__Muribaculum sp001701195
[truncated: 3,302 more rows]

## Sheet: Table S8 Genome_DS
Table S8 The list of sequencend genomes in anaerobic digestion sludge
Sample	Genome_ID	GTDB_taxonomy
[truncated: 4,830 more rows]
